# Supplementary material for: The impact of genome variation and diet on the metabolic phenotype and microbiome composition of Drosophila melanogaster
Source: Sci Rep. 2018 Apr 18;8:6215. doi: 10.1038/s41598-018-24542-5 (PMC5906449; doi:10.1038/s41598-018-24542-5)
Supplement: Supplementary file 2 — Supplemental Table [file 41598_2018_24542_MOESM2_ESM.xlsx]

## Sheet: Description
The supplemental data provides the following information (letters A to I refer to the respective sheets of this workbook)
Sheet A:	Raw metabolite quantifications for the different larval, female and male samples of DGRP flies reared on a standard diet (related to Fig. S1 and S2)
Sheet B:	Correlation analysis for the measurements provided in sheet A (related to Fig. 1C-E)
Sheet C:	Raw data of the egg laying quantifications from three independent experiments (each over four days) with results of bonferroni corrected test statistics (related to Fig. 2C)
Sheet D:	Unique SNPs shared by virago DGRP lines 324 and 380 (related main text)
Sheet E:	Raw metabolite quantifications for the different larval, female and male samples of DGRP flies subjected to a diet shift (related to Fig. 3)
Sheet F:	Per cent changes of the metabolite quantifications for the different female and male samples of DGRP flies subjected to a diet shift (related to Fig. 3)
Sheet G:	Significant SNPs associated with larval metabolic traits of animals reared on a standard diet (related to Fig. 4)
Sheet H:	Significant SNPs associated with female and male metabolic traits of animals reared on a standard diet (related to Fig. 4)
Sheet I:	Unique genes corresponding to the SNPs associated with the larval, female and male metabolic traits of animals reared on a standard diet (related to Fig. 4)
Sheet J:	Significant SNPs associated with female and male metabolic traits of animals subjected to a diet shift (related to Fig. 4)
Sheet K:	Unique genes corresponding to the SNPs associated with the female and male metabolic traits of animals subjected to a diet shift (related to Fig. 4)
Sheet L:	Shared trait-associated genes between our and previous studies
Color highlighting in sheets H-K mark SNPs detected in both the basal and diet shift metabolic profiling experiment and genes which showed up with a trait-assciation in both experiments.

## Sheet: (A) basal.conditions
stadium	DGRP ID	Bloomington ID	mean value protein/animal	standard deviation protein/animal	mean value glycerol/animal	standard deviation glycerol/animal	mean value TAG/animal	standard deviation TAG/animal	mean value glucose/animal	standard deviation glucose/animal	mean value glycogen/animal	standard deviation glycogen/animal	mean value lactate/animal	standard deviation lactate/animal	mean value CS activity/animal
L3 Larvae	208	25174	97.2654	1.23318	0.954587	0.251641	59.1173	2.38855	0.4112	0.109188	10.0761	1.39079	6.16575	1.3445
	301	25175	102.152	2.65234	0.88712	0.138328	75.8399	2.71932	0.230933	0.0431209	9.22781	2.38991	5.9585	0.50826
	303	25176	78.2686	15.6893	0.834053	0.0598696	51.3706	2.03073	0.345067	0.058795	7.344	0.0811452	6.2661	1.45357
	304	25177	94.288	1.97146	1.26091	0.161771	77.6648	0.193525	0.3968	0.115477	7.61159	0.409245	7.36734	1.10036
	307	25179	64.644	0.681919	0.63392	0.123977	70.2905	2.8508	0.1088	0.00277128	4.05726	0.656757	3.76044	0.224538
	313	25180	77.8479	4.40367	0.7284	0.11579	61.0168	10.451	0.1136	0.0032	6.85365	2.1801	3.35186	0.822265
	315	25181	94.9029	5.69349	0.720613	0.0685322	66.3426	3.64001	0.235733	0.0711296	8.05797	1.48856	6.95843	2.09784
	324	25182	67.8479	5.63637	0.92864	0.11564	55.3184	1.35468	0.168	0.0222279	4.75509	0.830391	5.17752	1.25914
	335	25183	74.3204	12.5288	1.03531	0.248416	62.6555	11.4351	0.226667	0.0768222	4.26083	1.0885	4.1983	0.529422
	357	25184	86.3592	5.82767	0.745493	0.0879835	58.7821	2.43514	0.2416	0.0208	8.47168	0.275125	5.06882	0.492238
	358	25185	78.2039	5.5058	0.931573	0.199944	52.2644	0.170673	0.320533	0.124773	4.79538	0.835924	6.40773	3.25785
	360	25186	89.11	4.78822	1.64101	0.247544	70.8119	3.01124	0.1728	0.0311487	6.0118	2.41932	4.61931	0.584788
	362	25187	76.8123	16.3921	1.31595	0.0942877	61.7244	16.2028	0.109867	0.0160266	8.1659	1.58402	2.55084	0.777686
	375	25188	100.793	13.2432	1.01048	0.0574279	67.5345	14.4322	0.178667	0.0574739	11.0199	4.01876	3.42198	0.623986
	379	25189	86.3916	3.62272	1.25645	0.153495	66.1564	1.18246	0.252267	0.0930525	13.2831	4.27964	3.3284	0.951987
	380	25190	63.6408	5.71827	1.22	0.106531	58.4097	8.10062	0.142933	0.0227027	9.24247	3.50642	3.47226	0.263419
	391	25191	62.8964	4.38652	2.69725	0.679786	74.0894	4.53994	0.1232	0.0162382	13.4318	4.31849	2.05317	0.691636
	399	25192	35.9061	11.7015	2.47955	0.373927	63.7356	18.1764	0.117867	0.0072148	7.36169	1.33622	4.4694	0.261797
	427	25193	55.2589	6.58932	2.33821	0.104013	62.73	2.76033	0.2	0.0644186	6.47757	1.94651	5.58307	1.73288
	437	25194	46.9417	3.03155	3.49555	0.431376	89.9181	11.5524	0.114667	0.0268368	8.68356	1.01379	2.51483	0.959709
	486	25195
	517	25197	44.8058	3.59486	1.86968	0.408828	70.9981	4.36946	0.1888	0.0269162	12.6684	3.42964	4.06295	1.10145
	555	25198	50.4045	4.92601	2.07923	0.360917	75.0577	9.08012	0.170133	0.0501475	7.99611	4.51502	3.39314	0.544662
	639	25199	42.9935	9.49986	2.00184	0.182492	58.149	12.557	0.151467	0.0288148	6.08291	1.19421	2.63226	0.360657
	712	25201	52.7023	8.24976	2.52883	0.294083	73.3818	3.46609	0.2032	0.0598451	5.58682	1.32137	3.01883	0.461093
	730	25202	70.7605	14.0349	2.87464	0.641032	87.6089	11.3445	0.126933	0.00756131	8.10409	1.10111	2.65069	0.152523
	732	25203	47.4272	2.82055	2.10477	0.236904	70.514	3.54738	0.1056	0.0032	5.92109	0.514667	1.7343	0.593028
	765	25204	55.5825	7.53976	1.90803	0.874592	58.8194	7.21024	0.117867	0.0060575	8.32246	2.05122	1.48443	0.353242
	786	25206	68.5275	4.6988	0.992133	0.243222	85.2998	5.55784	0.0853333	0.00333067	7.20624	0.296521	1.8668	0.173093
	799	25207	52.5405	7.60098	1.24701	0.189613	72.7858	5.22438	0.0965333	0.00646632	12.5938	3.85282	3.1198	0.757412
	820	25208	56.1218	0.67952	2.04451	0.286058	85.1947	9.53213	0.249067	0.0497374	9.98424	1.59257	3.11671	0.943739
	852	25209	59.3689	0	1.67448	0	83.1397	0	0.1344	0	7.80804	0	1.49892	0
	859	25210	53.6153	2.04212	1.96803	0.547561	104.807	4.72494	0.1216	0.0188637	5.64352	1.29824	1.75928	0.816415
	365	25445	69.9077	10.2511	2.53821	0.148774	84.053	6.43724	0.231467	0.0990493	10.1446	2.24185	2.5766	0.274028
	705	25744	78.228	8.90019	1.35384	0.0924929	105.867	11.8195	0.120533	0.012115	7.24177	1.02591	2.13774	0.10741
	714	25745	50.2037	3.18666	1.41805	0.247615	71.4536	1.41776	0.1648	0.0315163	9.14811	1.9458	1.88945	0.40492
6-7 d/o male flies	208	25174	27.1997	1.30385	0.8244	0.146484	29.7757	2.08722	2.89308	0.202085	20.3317	1.94091	0.260587	0.0320666	1.14102
	301	25175	33.8795	2.44437	1.35178	0.0497988	48.9653	1.64743	1.62213	0.580686	14.0681	0.603987	0.277453	0.0514	1.22768
	303	25176	33.379	3.41511	0.986875	0.152614	18.1804	1.83486	1.12313	0.10752	14.6565	0.348205	0.29484	0.0160537	1.16991
	304	25177	37.7306	1.42162	1.41302	0.209374	22.2579	1.39373	2.58706	0.272183	31.2689	1.41068	0.345227	0.0446856	1.19879
	307	25179	30.8768	5.05457	1.42868	0.204383	60.3058	1.21365	0.971497	0.153028	24.7909	1.12795	0.265707	0.0269404	1.20842
	313	25180	24.9804	2.2222	0.9817	0.104082	28.8328	3.97652	1.3492	0.203994	15.9284	0.63125	0.762053	0.0347127	1.11695
	315	25181	38.1223	2.92668	1.1159	0.109797	22.0285	0.886103	2.6036	0.162916	23.8743	2.6478	0.3898	0.0314366	1.22286
	324	25182	35.2067	3.67531	1.14532	0.0450102	20.9582	1.78043	1.00458	0.0313127	10.4153	0.196733	0.36588	0.0957902	1.20842
	335	25183	28.8534	11.7414	1.08478	0.228948	34.3374	9.77707	0.880518	0.0372951	6.10132	1.22484	0.280467	0.0482144	1.22768
	357	25184	26.003	5.27241	0.95755	0.183034	39.5107	3.02833	1.08177	0.128397	11.646	2.04621	0.28008	0.0287842	1.26619
	358	25185	20.0413	5.92606	0.774025	0.234347	22.4873	2.74627	0.872247	0.0344341	11.4978	2.16723	0.489027	0.12836	1.22286
	360	25186	43.0831	14.4947	1.42073	0.0141627	37.5739	2.17901	1.55597	0.137488	13.2511	1.49947	0.286373	0.0303369	1.28064
	362	25187	28.9186	5.75203	0.7697	0.118153	27.8899	6.25932	1.37401	0.313237	24.802	7.1229	0.418813	0.00790244	0.953256
	375	25188	26.5688	2.86786	1.03802	0.0831776	35.5097	0.852484	2.87102	0.297902	32.1028	1.80264	0.469987	0.109861	1.27582
	379	25189	29.0927	9.3895	1.20193	0.145854	47.2069	6.34434	1.05972	0.103413	9.25344	1.26529	0.298267	0.0339947	1.23731
	380	25190	18.9534	5.5211	0.987075	0.28246	16.2181	0.30898	0.406325	0.0252677	7.88345	0.556179	0.26816	0.0372511	1.18435
	391	25191	39.5801	5.06467	1.42728	0.0717698	20.4485	1.63318	2.14871	0.111272	16.5822	0.982623	0.380827	0.0217002	1.22768
	399	25192	28.0048	2.56348	1.05038	0.181211	15.2752	1.45862	0.979767	0.24817	8.55087	1.21953	0.27384	0.0378629	1.25657
	427	25193	31.3555	4.51022	0.876775	0.0903968	18.6391	3.22282	0.996309	0.049854	13.0394	0.526502	0.381387	0.055285	1.28545
	437	25194	31.8995	1.73069	1.1984	0.0978286	35.9429	5.59533	1.17	0.0836674	25.6209	3.54625	0.281587	0.0174331	1.12176
	486	25195	31.3773	0	1.47957	0.0375752	21.0092	0	1.64143	0.206825	16.2846	1.02096	0.392653	0.108405	1.29027
	517	25197	32.8786	9.75865	1.29507	0.168207	16.1927	1.4923	2.63668	0.860958	26.2782	4.4747	0.602013	0.0660405	1.28064
	555	25198	40.5157	1.52104	1.24657	0.0541222	15.3517	1.65569	2.45748	0.145701	21.5275	1.87784	0.54576	0.122824	1.28545
	639	25199	47.8699	5.21063	0.924225	0.273519	29.6993	2.40836	0.886032	0.088437	11.9536	1.436	0.477747	0.0634527	1.22768
	712	25201	29.8542	7.47448	0.674075	0.0623944	24.7299	4.11875	1.29957	0.275349	28.1072	5.55385	0.259573	0.00908029	1.16028
	730	25202	42.5674	5.11266	0.8605	0.233239	33.629	1.60706	1.7972	0.286569	14.5973	0.140285	0.23852	0.0411253	1.28545
	732	25203	18.1597	1.7614	0.747775	0.0583853	15.4594	2.50164	0.888789	0.049854	14.0077	0.415771	0.221427	0.0766543	1.23249
	765	25204	29.5364	5.57979	0.922875	0.110198	18.6852	4.54565	3.54372	1.27084	17.5459	1.95803	0.39124	0.0113994	1.24694
	786	25206	30.0819	2.41232	0.47695	0.0886013	16.186	3.23446	0.49179	0.131901	6.47887	1.04648	0.1998	0.00488082	1.14102
	799	25207	25.9869	3.48358	0.800375	0.176458	33.2874	2.81523	0.838636	0.242629	17.8397	3.60291	0.262987	0.0535066	1.31434
	820	25208	22.3219	6.24092	0.986275	0.0439069	29.6884	0.403461	1.72649	0.0425562	17.2683	1.12879	0.495827	0.0618949	1.23249
	852	25209	29.6929	2.39164	1.3017	0.0520961	17.5145	2.89493	1.32984	0.107504	13.0497	1.42364	0.399347	0.0238046	1.28545
	859	25210	24.4308	7.46418	0.920775	0.122737	35.6304	2.64567	2.37012	1.02617	26.823	7.63201	0.47068	0.163597	1.3336
	365	25445	27.2154	5.06574	0.60255	0.067084	23.1184	0.607717	1.71901	0.0228642	24.6879	3.90571	0.47464	0.0232334	1.30471
	705	25744	21.8919	6.25843	0.6636	0.0607443	45.8478	4.47343	2.23042	0.449107	23.1875	4.91117	0.571333	0.0347504	1.3336
	714	25745	23.4889	6.93668	0.55835	0.122848	23.6981	2.51057	1.19512	0.308334	10.7917	1.95818	0.612013	0.11755	1.21324
6-7 d/o female flies	208	25174	57.5184	1.31312	0.804725	0.0948587	46.6449	0.756544	5.42227	1.48309	32.6564	4.31057	0.452483	0.0594814	1.13941
	301	25175	74.4513	20.6922	1.33957	0.0923843	93.2874	7.23235	4.37687	0.586082	33.6762	1.75556	0.464667	0.0943789	1.30792
	303	25176	62.4529	16.6704	0.930225	0.160158	33.0459	5.87329	3.87936	0.31216	16.8055	1.49473	2.06403	0.499565	1.2678
	304	25177	65.0123	18.8887	1.0962	0.100506	44.1812	2.65162	3.82897	0.351087	49.0743	0.9393	0.36925	0.0654345	1.35606
	307	25179	79.7133	6.79416	1.77273	0.072282	105.196	4.09468	3.12994	0.23997	48.2061	5.28766	0.391467	0.0799341	1.39618
	313	25180	56.4947	14.8347	1.19912	0.187651	59.9783	7.42568	3.21811	0.45382	27.9493	1.51639	0.60325	0.087845	1.29187
	315	25181	53.3006	6.13554	0.989575	0.0446207	45.6304	8.07215	3.81638	0.389179	30.3314	1.47549	0.527933	0.0412373	1.34804
	324	25182	40.8313	4.79168	1.2631	0.176277	30.9203	3.91506	2.67652	0.181541	14.2059	2.24153	0.585483	0.105272	1.18756
	335	25183	73.5094	7.39179	1.54395	0.0502095	75.5097	4.58835	2.78987	0.125794	18.4346	1.07709	0.586433	0.139226	1.2678
	357	25184	77.0925	9.45753	1.35102	0.0670675	77.3213	2.58273	3.45742	0.202014	32.6944	6.92181	0.556383	0.11651	1.34002
	358	25185	68.2678	42.1215	0.7545	0.0756531	45.5338	1.55811	2.63243	0.295115	27.7642	2.16269	0.390867	0.0557485	1.29187
	360	25186	87.0229	4.5762	1.27112	0.102004	66.8865	7.74289	3.30627	0.192978	23.1594	2.72731	0.4033	0.0544846	1.35606
	362	25187	74.3694	14.2434	0.7417	0.0369892	71.8865	2.99332	7.22338	0.85269	36.6875	6.08968	0.7707	0.0698577	1.25977
	375	25188	49.4922	18.3486	0.8168	0.145716	52.8768	3.11088	4.33908	0.171429	24.6188	3.62913	0.474267	0.0141494	1.34002
	379	25189	73.8984	10.2107	1.2595	0.115688	70.2198	6.49161	3.34406	0.338668	23.0959	1.14915	0.515883	0.0511016	1.34002
	380	25190	31.8837	7.65779	1.05788	0.0960497	36.4275	4.16462	1.17769	0.117985	12.2105	0.8225	0.3492	0.0233506	1.18756
	391	25191	88.7838	3.55152	0.988475	0.0629505	60.9686	1.92995	4.26981	0.162887	38.6134	6.91448	0.4547	0.0723234	1.35606
	399	25192	61.2858	9.19948	0.800275	0.0543925	45.4855	6.27931	3.57707	0.117985	36.0946	0.540088	0.487167	0.128544	1.2357
	427	25193	88.8657	24.4474	1.02963	0.203214	43.5048	4.99807	2.75838	0.509171	33.008	2.67602	0.58075	0.0597411	1.31594
	437	25194	79.3448	7.71718	1.00908	0.167534	73.4807	8.94842	2.85285	0.492784	31.0894	4.6188	0.470083	0.0824911	1.20361
	486	25195	89.828	7.01726	1.44903	0.00713144	58.4082	18.7322	4.51541	0.956902	28.2449	2.10192	0.922883	0.269887	1.36409
	517	25197	74.9279	17.3112	1.28365	0.128607	55.2346	3.13464	4.45873	0.412336	41.9187	3.3622	0.922733	0.0888966	1.35606
	555	25198	57.886	20.1822	1.14313	0.0756583	37.7957	4.12798	4.33908	1.62844	27.0853	5.65708	0.691017	0.0581615	1.37211
	639	25199	76.5952	5.02463	0.93615	0.0825365	47.7419	3.38437	2.67652	0.396448	18.2139	2.15113	0.6796	0.266246	1.32397
	712	25201	60.4596	13.9295	0.845925	0.124436	56.4663	3.2283	2.31755	0.191119	30.34	3.1664	0.470467	0.0667266	1.35606
	730	25202	95.5699	6.67245	1.47222	0.129945	81.2097	5.33959	4.57839	0.804442	40.3602	8.57339	0.585033	0.220543	1.2678
	732	25203	50.2063	14.8406	0.354242	0.320781	43.1965	1.76106	2.75209	0.152708	22.5574	3.62412	0.495733	0.078053	1.25977
	765	25204	85.8885	29.1983	0.399633	0.0291223	53.5826	10.3011	2.25458	1.35962	16.9658	6.37708	0.611883	0.113857	1.2678
	786	25206	44.7529	15.4963	0.300217	0.0432093	53.4848	4.71114	1.25326	0.315572	18.9435	4.25151	0.37735	0.0663758	1.19558
	799	25207	61.011	3.0784	0.4469	0.0230841	75.3568	0.597106	2.03632	0.286859	43.9808	19.4148	0.445683	0.253654	1.35606
	820	25208	58.1311	13.6604	0.475967	0.11565	59.2278	2.64472	4.59678	0.291966	88.3157	6.25491	0.593517	0.179086	1.34804
	852	25209	58.5805	9.59809	0.498417	0.0983087	69.4428	6.79133	3.89843	0.316449	57.5928	2.84739	0.435717	0.0139112
	859	25210	70.7537	4.06634	0.531983	0.0241351	81.4418	5.57201	4.42821	0.820984	74.0734	13.6488	0.446383	0.0285507	1.38014
	365	25445	69.569	1.47101	0.459667	0.0152326	51.7742	3.54721	4.1272	0.249168	102.713	25.539	0.691	0.164445	1.33199
	705	25744	86.1132	11.8617	0.553783	0.0427783	102.776	8.91489	3.51915	0.126425	113.484	12.2238	0.606483	0.0788013	1.38014
	714	25745	67.1793	14.5429	0.491617	0.093454	70.2493	1.87058	4.08506	0.475217	85.1672	10.9498	0.733817	0.10143	1.2678

## Sheet: (B) correlation.studies.basal
stadium	Metabolite 1	Metabolite 2	correlation coefficient r	p value	sign.
L3 Larvae	TAG	protein	-0.15042	0.381211
	TAG	glycerol	0.481232	0.00296545	**
	protein	glycerol	-0.628852	3.99828e-05	***
	TAG	glycogen	0.220168	0.196951
	protein	glycogen	-0.0417367	0.809022
	glycerol	glycogen	0.329972	0.0493681	.
	TAG	lactate	-0.465546	0.00421953	**
	protein	lactate	0.502801	0.00177607	**
	glycerol	lactate	-0.52437	0.00102776	**
	glycogen	lactate	0.092437	0.591821
6-7 d/o male flies	TAG	protein	-0.0635779	0.712592
	TAG	glycerol	0.0532818	0.757605
	protein	glycerol	0.539768	0.000679904	***
	TAG	glucose	0.0702703	0.683827
	protein	glucose	0.222136	0.192875
	glycerol	glucose	0.18816	0.271783
	TAG	glycogen	0.196911	0.249697
	protein	glycogen	0.101416	0.55617
	glycerol	glycogen	0.0646075	0.70814
	glucose	glycogen	0.672072	7.17015e-06	***
	TAG	lactate	-0.0509652	0.767848
	protein	lactate	-0.100643	0.559196
	glycerol	lactate	0.0144144	0.933503
	glucose	lactate	0.389704	0.0188016	*
	glycogen	lactate	0.220077	0.19714
6-7 d/o female flies	TAG	protein	0.522523	0.00107859	**
	TAG	glycerol	0.178378	0.297933
	protein	glycerol	0.364221	0.0289745	*
	TAG	glucose	0.219977	0.19735
	protein	glucose	0.187798	0.272723
	glycerol	glucose	0.125113	0.467197
	TAG	glycogen	0.503732	0.00173589	**
	protein	glycogen	0.280309	0.0977455
	glycerol	glycogen	-0.182497	0.286733
	glucose	glycogen	0.515382	0.00129654	**
	TAG	lactate	-0.0610039	0.723762
	protein	lactate	0.221107	0.195
	glycerol	lactate	0.054054	0.754199
	glucose	lactate	0.354228	0.034037	*
	glycogen	lactate	-0.01287	0.940614

## Sheet: (C) rawdata_viragos
DGRP ID	experiment 1	experiment 2	experiment 3		DGRP ID	sample size (n vials)
324	33	40	51			# 1	# 2	# 3	# 1-3
	40	51	16		324	13	18	17	48
	33	24	44		380	14	19	20	53
	49	26	57		732	13	20	17	50
	47	41	64		786	14	19	19	52
	31	20	16		362 - ctrl 1	8	19	19	46
	24	50	48		714 - ctrl 2	10	14	20	44
	47	7	19
	37	47	56
	37	19	55		Bonferroni	362 - ctrl 1	714 - ctrl 2	324	380	732
	40	27	33		714 - ctrl 2	0.0179208	-	-	-	-
	2	40	9		324	0.000171376	2.86632e-12	-	-	-
	32	30	25		380	0.976398	5.32395e-06	0.0942499	-	-
	-	8	36		732	1	0.0643222	1.29064e-05	0.273303	-
	-	47	42		786	1	0.7616	6.94508e-08	0.011997	1
	-	35	22
	-	25	40
	-	1	-
380	66	30	53
	59	30	55
	42	26	62
	43	34	74
	57	15	59
	48	55	59
	27	36	28
	35	38	59
	43	38	52
	53	15	63
	35	29	78
	9	34	49
	48	48	56
	32	34	55
	-	39	57
	-	22	50
	-	29	43
	-	49	48
	-	36	56
	-	-	49
732	42	37	58
	55	47	67
	30	20	82
	13	72	94
	35	72	43
	31	44	71
	62	53	67
	58	25	69
	44	38	66
	46	46	81
	34	90	22
	40	48	29
	56	56	66
	-	52	74
	-	35	95
	-	35	69
	-	21	80
	-	29	-
	-	79	-
	-	69	-
786	40	51	71
	16	47	79
	50	56	70
	55	40	25
	45	63	49
	54	53	67
	57	38	75
	56	54	77
	45	61	76
	28	66	64
	46	57	66
	55	65	83
	31	58	50
	54	49	84
	-	70	70
	-	52	67
	-	42	74
	-	50	62
	-	66	63
362	70	36	57
ctrl 1	72	40	62
	80	52	47
	66	51	58
	43	23	45
	47	35	52
	43	53	62
	54	49	62
	-	41	74
	-	41	67
	-	34	56
	-	40	72
	-	57	57
	-	37	74
	-	27	47
	-	41	51
	-	22	43
	-	44	34
	-	59	76
714	84	99	85
ctrl 2	87	15	93
	96	37	71
	78	49	99
	37	88	56
	106	80	66
	17	26	31
	80	50	47
	6	25	68
	45	37	52
	-	58	102
	-	19	57
	-	12	94
	-	44	118
	-	-	87
	-	-	100
	-	-	93
	-	-	88
	-	-	73
	-	-	67

## Sheet: (D) viragoSNPs
Trait	SNP ID	RefAllele	AltAllele
reference allele*	2L_4491229_SNP	A	T
	2L_8749571_SNP	A	G
	2L_9019746_SNP	A	G
	2L_9022529_SNP	G	A
	2L_9022671_SNP	C	T
	2L_9045032_SNP	C	T
	2L_11479958_SNP	C	A
	2L_13930107_SNP	G	A
	2R_18597753_SNP	T	C
	2R_18598192_SNP	T	A
	3L_6680110_INS	T	TT
	3L_9754442_SNP	A	C
	3L_10903418_SNP	A	C
	3L_10903422_SNP	A	C
	3R_4538181_SNP	T	C
	3R_4538316_SNP	A	C
	3R_11636880_DEL	CGGTTTCCTAGGTGATTCATGC	C
	3R_11636908_SNP	G	A
	X_5085089_INS	A	AA
	X_5085096_SNP	A	C
	X_14526553_DEL	GG	G
	X_21888680_INS	A	AGTAATATTAAAAAA
alternative allele*	2L_871153_SNP	A	C
	2L_1089803_SNP	C	G
	2L_1346375_SNP	G	T
	2L_1346411_SNP	G	A
	2L_1346416_SNP	T	A
	2L_1346432_SNP	A	G
	2L_1346437_SNP	T	A
	2L_1346441_SNP	G	T
	2L_2479612_SNP	A	G
	2L_2487959_SNP	A	T
	2L_2488065_SNP	G	A
	2L_2488104_INS	A	AATATA
	2L_2488107_INS	T	TACAACAATATGATTTACAAGATTTTATTTCACC
	2L_2488202_SNP	G	T
	2L_2490095_SNP	G	T
	2L_2493908_SNP	C	T
	2L_2548636_SNP	A	C
	2L_2561720_SNP	G	T
	2L_2561730_SNP	C	A
	2L_2561781_SNP	C	T
	2L_2927879_SNP	G	A
	2L_2941461_SNP	T	C
	2L_3620830_SNP	G	A
	2L_3620832_SNP	A	G
	2L_3620833_SNP	G	C
	2L_3621408_SNP	T	C
	2L_6020635_SNP	C	T
	2L_6362569_SNP	C	T
	2L_6604116_SNP	G	A
	2L_6604197_SNP	G	A
	2L_6604235_SNP	A	G
	2L_6753699_SNP	C	A
	2L_6867170_SNP	C	A
	2L_7016849_SNP	C	A
	2L_7016878_SNP	C	T
	2L_7523527_SNP	T	A
	2L_8650131_SNP	T	A
	2L_8650150_SNP	A	G
	2L_8650238_SNP	C	A
	2L_8650441_SNP	A	G
	2L_8650921_SNP	T	G
	2L_8651699_SNP	G	A
	2L_8651895_SNP	A	G
	2L_8760149_SNP	A	G
	2L_8760219_SNP	C	G
	2L_8760221_SNP	T	A
	2L_8760223_SNP	A	T
	2L_8985805_SNP	T	A
	2L_9547595_SNP	T	G
	2L_9944899_SNP	G	C
	2L_10041223_SNP	A	G
	2L_10555381_SNP	A	G
	2L_10573662_SNP	T	C
	2L_10662035_SNP	G	A
	2L_10962733_SNP	C	T
	2L_10962753_SNP	T	A
	2L_10962905_SNP	G	T
	2L_11165983_DEL	TTA	T
	2L_11385909_SNP	C	G
	2L_11386091_SNP	C	T
	2L_11581342_DEL	AT	A
	2L_11581513_SNP	C	T
	2L_11581552_SNP	G	A
	2L_11581589_SNP	A	T
	2L_11753893_SNP	G	T
	2L_12363983_DEL	TCGC	T
	2L_12364008_SNP	A	T
	2L_12364011_SNP	A	C
	2L_12364014_SNP	G	A
	2L_12364050_SNP	T	C
	2L_12364268_DEL	ACTTAGATTATAACA	A
	2L_12505317_DEL	TAT	T
	2L_12510967_SNP	C	T
	2L_14038718_SNP	G	A
	2L_14752298_SNP	G	A
	2L_14787215_SNP	C	A
	2L_14895675_DEL	GGTTTCGG	G
	2L_14912071_SNP	C	A
	2L_15030721_SNP	A	G
	2L_15031935_INS	A	TGT
	2L_15031958_SNP	T	G
	2L_15039890_SNP	T	G
	2L_15046045_SNP	T	A
	2L_15508226_SNP	A	T
	2L_15508234_SNP	G	A
	2L_15508240_SNP	A	G
	2L_16435298_SNP	C	T
	2L_16769660_SNP	C	T
	2L_17427669_SNP	G	T
	2L_18023027_SNP	G	C
	2L_18077355_SNP	G	T
	2L_19014267_INS	A	AAA
	2L_20524767_SNP	C	A
	2L_20711731_SNP	A	G
	2R_891007_SNP	C	T
	2R_1147893_SNP	G	A
	2R_1157553_SNP	T	C
	2R_1292144_SNP	G	A
	2R_1298329_SNP	G	C
	2R_1314978_INS	T	TAATGTT
	2R_1350777_SNP	T	C
	2R_1660195_INS	C	CC
	2R_1660199_MNP	TGCT	AAGC
	2R_1660205_DEL	ACGT	A
	2R_2805764_SNP	G	A
	2R_2813858_SNP	G	T
	2R_2822426_SNP	C	G
	2R_2824365_SNP	C	T
	2R_2825812_SNP	G	A
	2R_2827432_SNP	A	G
	2R_2850102_SNP	G	A
	2R_2850103_SNP	A	G
	2R_2852531_SNP	C	A
	2R_2853608_SNP	G	A
	2R_2853726_INS	T	TAT
	2R_2855256_SNP	G	A
	2R_2855257_SNP	A	T
	2R_2855260_SNP	A	G
	2R_2856483_SNP	C	G
	2R_2856575_SNP	G	A
	2R_2859083_SNP	A	C
	2R_2862944_SNP	T	A
	2R_2866416_SNP	C	A
	2R_4380448_SNP	A	C
	2R_4459287_SNP	A	G
	2R_4462310_SNP	G	C
	2R_6327805_SNP	G	C
	2R_6327842_SNP	G	T
	2R_6963023_SNP	A	C
	2R_8545135_SNP	T	A
	2R_8545142_SNP	T	C
	2R_8607065_SNP	G	A
	2R_8607571_SNP	A	C
	2R_9971721_SNP	A	G
	2R_9972935_SNP	T	C
	2R_9973621_SNP	A	C
	2R_9974374_SNP	A	G
	2R_10058330_DEL	ATGCAGTGGA	A
	2R_10392145_SNP	T	C
	2R_10400055_SNP	C	T
	2R_10496034_SNP	G	A
	2R_10504705_SNP	T	G
	2R_10505704_SNP	A	T
	2R_10505731_SNP	C	T
	2R_10505736_SNP	G	A
	2R_10506198_SNP	C	T
	2R_10508392_SNP	C	T
	2R_10509128_SNP	C	A
	2R_10509129_SNP	G	C
	2R_10509131_SNP	G	T
	2R_10512272_SNP	A	T
	2R_10513613_SNP	A	C
	2R_10514011_SNP	G	A
	2R_10514055_SNP	G	A
	2R_10514063_SNP	A	G
	2R_10514697_SNP	T	C
	2R_10515011_SNP	T	A
	2R_10515637_SNP	G	T
	2R_10516086_SNP	T	A
	2R_10517198_SNP	A	G
	2R_10519770_SNP	C	A
	2R_10839315_SNP	G	A
	2R_10857769_INS	G	GAG
	2R_10857815_SNP	G	A
	2R_10885554_SNP	G	A
	2R_10888225_SNP	A	C
	2R_10888227_SNP	G	A
	2R_10895391_SNP	T	C
	2R_10895392_DEL	AT	A
	2R_12422268_SNP	T	C
	2R_12422273_SNP	T	G
	2R_12892096_SNP	G	T
	2R_13161436_SNP	A	C
	2R_13176472_SNP	A	T
	2R_13891359_INS	T	TATATTACAATCATATTATCATATTATATCATAATCATATTATAT
	2R_14087166_SNP	G	A
	2R_15936131_SNP	G	A
	2R_17065001_SNP	T	C
	2R_17251731_SNP	C	A
	2R_17583737_SNP	T	C
	2R_17638279_SNP	G	T
	2R_17638681_SNP	A	C
	2R_18872705_SNP	T	C
	2R_19364667_SNP	C	T
	2R_19675240_SNP	A	C
	2R_19933104_SNP	C	G
	2R_19936340_SNP	G	A
	3L_731590_SNP	T	A
	3L_965333_SNP	C	G
	3L_965335_INS	C	CAT
	3L_993109_SNP	G	T
	3L_1780562_DEL	ACCAAAGGAGTA	A
	3L_1829210_SNP	G	A
	3L_1832408_SNP	T	C
	3L_2121374_SNP	A	T
	3L_2599006_SNP	T	G
	3L_2602641_SNP	G	T
	3L_2997512_SNP	A	G
	3L_2997632_SNP	G	A
	3L_3071042_SNP	A	C
	3L_3107404_SNP	G	T
	3L_3312772_SNP	G	A
	3L_3952098_SNP	T	C
	3L_3952594_SNP	A	T
	3L_4029943_SNP	C	A
	3L_4397260_DEL	AT	A
	3L_4397269_SNP	T	A
	3L_4604189_SNP	G	T
	3L_5355729_SNP	C	A
	3L_5355736_SNP	T	A
	3L_6860139_SNP	C	A
	3L_7070319_DEL	TTATTG	T
	3L_8400435_SNP	G	T
	3L_9167417_SNP	C	A
	3L_9382593_SNP	T	C
	3L_9490290_SNP	C	T
	3L_10539053_DEL	TG	T
	3L_10719919_SNP	C	T
	3L_10719921_SNP	A	T
	3L_10719922_SNP	T	C
	3L_10719926_SNP	T	A
	3L_10719928_SNP	A	G
	3L_10719988_SNP	G	T
	3L_10719996_SNP	T	C
	3L_10720006_INS	T	TATTTGACATATGATATATGAATATGATATATGAATATATATGTCA
	3L_10720010_SNP	T	G
	3L_10720381_SNP	G	A
	3L_10720388_SNP	G	A
	3L_10720577_SNP	C	A
	3L_10721053_SNP	C	A
	3L_10721209_SNP	A	G
	3L_10721772_SNP	T	A
	3L_10721782_DEL	AA	A
	3L_10721788_SNP	T	C
	3L_10721948_SNP	A	T
	3L_10722964_SNP	A	G
	3L_10724282_DEL	AA	A
	3L_10724383_SNP	T	C
	3L_10724557_SNP	G	T
	3L_10725003_SNP	T	A
	3L_10726768_DEL	AACTTGAAGGATTACAACATGTT	A
	3L_10727336_SNP	G	A
	3L_10727481_SNP	T	C
	3L_10727483_SNP	A	T
	3L_10727501_SNP	T	G
	3L_10727502_SNP	T	A
	3L_10727508_SNP	T	C
	3L_10727988_SNP	C	T
	3L_10728458_SNP	T	G
	3L_10728690_SNP	G	C
	3L_10728776_SNP	C	T
	3L_10729025_SNP	G	T
	3L_10729141_SNP	T	G
	3L_10729290_SNP	C	A
	3L_10730550_SNP	G	T
	3L_10731194_SNP	T	C
	3L_10734855_DEL	CATG	T
	3L_10734867_SNP	A	T
	3L_10735144_SNP	T	A
	3L_10896113_SNP	G	A
	3L_10897131_SNP	G	A
	3L_12103319_SNP	T	G
	3L_12103449_SNP	T	C
	3L_12361019_INS	C	CTAATTTA
	3L_12364699_SNP	G	A
	3L_12697766_SNP	C	T
	3L_12848127_SNP	C	T
	3L_13855903_SNP	C	A
	3L_14030598_SNP	G	A
	3L_14032241_SNP	C	T
	3L_15193766_SNP	G	A
	3L_15445810_SNP	G	A
	3L_15596412_SNP	C	G
	3L_15700389_DEL	ACTTTAGCTTGCAAAAA	A
	3L_16143664_SNP	C	G
	3L_18266957_SNP	A	C
	3L_18301676_SNP	C	T
	3L_18301685_DEL	ATA	A
	3L_18379728_SNP	A	G
	3L_18402394_SNP	C	T
	3L_18896497_SNP	G	A
	3L_18915395_DEL	CATGATT	C
	3L_18918362_SNP	T	C
	3L_18922428_SNP	G	A
	3L_18923781_SNP	G	A
	3L_18926571_DEL	CT	C
	3L_18929505_SNP	T	G
	3L_18930171_SNP	G	C
	3L_18937574_SNP	A	G
	3L_18937579_INS	T	TC
	3L_18937581_SNP	C	A
	3L_18937583_SNP	T	G
	3L_18937584_SNP	A	T
	3L_18937587_SNP	A	G
	3L_18937588_SNP	A	T
	3L_18937591_SNP	A	T
	3L_18937595_SNP	A	G
	3L_18937596_SNP	T	G
	3L_18937599_MNP	CAT	TTG
	3L_18937603_SNP	A	T
	3L_18937605_SNP	A	G
	3L_18937606_INS	C	CTTT
	3L_20900833_SNP	T	C
	3L_20902636_SNP	T	A
	3L_20905020_SNP	C	A
	3L_20906498_SNP	A	T
	3L_21034192_INS	T	TCT
	3L_21069367_SNP	G	A
	3L_21247183_INS	A	AA
	3L_21282231_SNP	T	G
	3L_21325614_SNP	A	G
	3L_21406914_SNP	G	T
	3L_21410105_SNP	A	T
	3L_21410202_SNP	G	A
	3L_21410244_SNP	G	A
	3L_21427859_SNP	T	A
	3L_21427931_SNP	G	A
	3L_21428516_INS	A	AACAGCA
	3L_21444288_DEL	TATGTAAAA	T
	3L_21458124_SNP	T	A
	3R_2529742_DEL	CTTGCTTCACC	C
	3R_2694875_SNP	C	T
	3R_2819582_SNP	T	C
	3R_2819651_SNP	G	T
	3R_2915853_SNP	C	G
	3R_2917336_SNP	C	G
	3R_2924739_SNP	T	G
	3R_2933169_SNP	G	C
	3R_3164501_SNP	G	T
	3R_5410714_INS	T	TAAGAAT
	3R_6937287_SNP	A	T
	3R_6937365_SNP	G	T
	3R_6937427_SNP	T	A
	3R_6937428_SNP	G	A
	3R_7595503_SNP	C	T
	3R_8979012_DEL	CC	C
	3R_9647673_SNP	T	A
	3R_9772570_SNP	A	G
	3R_9792892_SNP	A	T
	3R_9794811_SNP	T	G
	3R_9798135_SNP	A	C
	3R_9803435_SNP	C	A
	3R_9834521_SNP	A	G
	3R_9886002_SNP	A	G
	3R_9886122_SNP	C	A
	3R_10532800_SNP	G	C
	3R_10574864_SNP	A	T
	3R_11351770_SNP	G	T
	3R_11397683_SNP	G	A
	3R_11810770_SNP	G	A
	3R_11811183_SNP	T	A
	3R_11814741_SNP	G	A
	3R_11815411_SNP	C	T
	3R_11816076_SNP	T	C
	3R_11816923_SNP	G	A
	3R_12011980_SNP	C	T
	3R_12756558_SNP	C	A
	3R_27480104_SNP	G	A
	X_11915_SNP	A	T
	X_718433_SNP	C	T
	X_1089019_SNP	G	A
	X_1091043_SNP	C	A
	X_3148398_SNP	C	T
	X_3326653_SNP	T	C
	X_3662245_SNP	T	G
	X_3900662_SNP	A	C
	X_4137687_SNP	G	T
	X_4137696_SNP	C	T
	X_4137890_DEL	AAACAATATTTAA	A
	X_4137915_SNP	A	C
	X_4137932_SNP	C	A
	X_4137949_INS	G	GTT
	X_4137951_INS	A	AT
	X_4137954_SNP	A	T
	X_4137957_DEL	AGTTCG	A
	X_4137976_SNP	G	C
	X_4139111_INS	A	AGTTG
	X_4139795_SNP	G	A
	X_4139862_SNP	C	T
	X_4139885_SNP	C	T
	X_4380720_INS	A	AA
	X_4381147_SNP	A	T
	X_4560071_SNP	A	C
	X_4560969_SNP	G	T
	X_4561274_SNP	T	C
	X_5516990_SNP	A	C
	X_5517017_SNP	A	G
	X_5743167_SNP	G	A
	X_5907003_SNP	T	C
	X_5907008_SNP	C	T
	X_5907016_SNP	A	G
	X_6100768_SNP	G	A
	X_6619199_SNP	G	A
	X_6619220_SNP	C	A
	X_8045523_SNP	G	A
	X_8045559_SNP	G	A
	X_8815131_INS	A	AA
	X_9853161_SNP	A	C
	X_12181680_SNP	C	A
	X_13203715_INS	G	GC
	X_13903568_SNP	G	T
	X_14512687_SNP	C	A
	X_15314814_SNP	C	T
	X_15315199_SNP	C	T
	X_15318143_SNP	G	T
	X_15342397_SNP	A	G
	X_16994453_SNP	A	T
	X_16994727_SNP	T	A
	X_16994730_SNP	G	A
	X_16994732_SNP	T	A
	X_16994733_DEL	CAATGCATTTCCCCCGT	C
	X_16994753_SNP	T	C
	X_16994755_SNP	T	G
	X_16994867_SNP	A	G
	X_18412846_SNP	C	T
	X_19748269_SNP	C	T
	X_21534159_MNP	CTCG	AAAA
	X_21534164_SNP	A	C

## Sheet: (E) diet-shift.conditions
stadium	DGRP ID	Bloomington ID	LSD		SD		HSD		LSD		SD		HSD		LSD		SD		HSD		LSD		SD		HSD		LSD		SD		HSD
			mean value protein/animal	standard deviation protein/animal	mean value protein/animal	standard deviation protein/animal	mean value protein/animal	standard deviation protein/animal	mean value glycerol/animal	standard deviation glycerol/animal	mean value glycerol/animal	standard deviation glycerol/animal	mean value glycerol/animal	standard deviation glycerol/animal	mean value TAG/animal	standard deviation TAG/animal	mean value TAG/animal	standard deviation TAG/animal	mean value TAG/animal	standard deviation TAG/animal	mean value glucose/animal	standard deviation glucose/animal	mean value glucose/animal	standard deviation glucose/animal	mean value glucose/animal	standard deviation glucose/animal	mean value glycogen/animal	standard deviation glycogen/animal	mean value glycogen/animal	standard deviation glycogen/animal	mean value glycogen/animal	standard deviation glycogen/animal
6-7 d/o male flies	208	25174	57.6164	2.78625	56.7194	3.16088	65.069	3.60237	1.66209	0.0704889	1.01182	0.0388707	1.03126	0.0653054	16.792	0.798974	21.7448	0.48709	30.2522	3.00418	4.69618	0.365568	6.1356	0.10473	8.51863	0.586461	19.2506	1.13875	24.3852	1.42422	19.7471	3.37218
	301	25175	62.3782	8.56278	47.5784	4.06379	63.8951	6.62942	1.45929	0.26673	0.969106	0.0563237	1.25386	0.200025	19.9699	2.05539	19.871	2.06938	29.6731	1.53061	3.92209	0.810227	6.126	0.385459	5.43508	1.34418	7.24093	0.959523	14.595	2.32673	15.2968	4.16602
	303	25176	46.2462	8.4001	34.876	8.98267	56.1259	4.33428	1.00231	0.132425	0.935075	0.199529	0.938769	0.108045	10.8176	0.9079	11.0012	1.18372	25.5489	1.70552	1.81414	0.531191	2.33233	0.50518	4.8977	1.89255	8.03911	1.52648	11.9914	0.926441	10.909	2.17312
	304	25177	65.4384	4.55007	66.1288	7.48584	69.3428	5.00125	1.24139	0.107951	1.26147	0.0694732	1.41549	0.231088	15.1536	1.17515	18.7359	3.68183	25.9585	1.04721	3.81653	0.410283	5.65579	0.280467	9.14878	0.413216	22.9554	1.46542	22.5991	0.882953	20.4917	0.945497
	307	25179	64.238	4.92631	56.7986	2.2304	67.4697	6.59214	1.4477	0.139717	1.13536	0.0740905	0.924388	0.055318	25.2099	2.46217	39.9836	0.858665	30.1957	4.15246	2.44749	0.463139	2.4219	0.454337	6.04923	1.49582	22.1812	5.90863	26.4608	3.79435	16.8042	5.12414
	313	25180	57.1152	4.38496	57.036	2.5256	55.3476	5.78252	0.986863	0.113824	0.849275	0.119656	0.79132	0.141553	16.9191	2.08723	20.9445	1.54549	23.1761	1.98193	0.90251	0.135004	1.90371	0.166947	5.128	0.73822	8.3121	0.396928	11.7922	0.713297	13.7529	1.47757
	315	25181	68.3403	4.3014	58.2759	1.67763	75.7533	4.25062	0.99718	0.109966	0.74194	0.0880248	0.797485	0.0769418	22.6817	3.52768	23.0631	1.33694	26.0432	2.39354	1.44309	0.198595	2.75136	0.339566	7.30632	1.79765	17.2971	0.977723	21.8016	3.55765	23.7305	3.56444
	324	25182	58.5002	2.34356	64.6507	7.85502	69.0005	6.49376	0.87604	0.124075	1.10107	0.101207	0.902125	0.149706	8.8402	0.403132	25.1574	9.59894	27.2406	5.33165	3.71098	0.358027	2.74713	0.277037	6.55443	1.11489	9.63859	2.98311	21.7118	4.9442	21.9765	6.86346
	335	25183	72.5458	3.76678	62.4311	3.76478	70.9072	5.38111	1.00235	0.196708	1.00874	0.069499	0.868981	0.0292045	34.405	3.44717	36.8823	5.63808	33.9124	5.25861	2.24763	1.07161	2.9164	0.607093	3.31045	0.43214	16.3215	2.88307	16.0163	4.05001	14.168	5.88695
	357	25184	73.4992	1.25967	67.4661	5.31408	70.8923	4.05914	1.00364	0.118425	0.683806	0.0863084	0.903519	0.177668	22.5957	4.81799	32.2515	6.46687	36.7275	7.11641	1.4734	0.35693	2.48905	0.749695	3.09678	1.35385	21.3737	3.70306	28.8776	4.53467	27.2156	0.713591
	358	25185	55.0275	8.61554	49.2924	4.16747	65.3359	4.59917	0.755844	0.152698	0.770581	0.0772079	0.663106	0.0260205	11.7857	5.12057	20.0903	5.91151	23.6795	4.25928	0.183025	0.160695	1.52612	0.246772	3.08013	0.499901	10.3271	5.55385	21.6725	2.03832	20.9304	5.05937
	360	25186	75.5847	5.22783	68.8962	6.96766	78.8471	1.71907	1.17974	0.104325	0.782113	0.0752344	0.844156	0.0629517	23.0039	4.11929	22.7928	6.87059	28.6341	4.97554	0.682525	0.0939137	0.8851	0.0845351	1.53167	0.65802	14.2267	4.49022	16.0238	6.09699	17.9949	4.52228
	362	25187	58.0813	7.5338	58.4388	6.34603	70.9966	5.72633	1.10186	0.136008	0.590994	0.0538404	0.78455	0.10264	16.7403	5.86935	18.1901	4.20397	28.0851	5.4773	2.25595	0.463682	2.79707	0.412085	7.69218	0.408783	17.2585	5.99755	20.0985	3.62072	28.5705	5.37162
	375	25188	75.0931	11.9769	71.6669	8.11435	80.9177	7.24868	0.907465	0.0912161	0.96097	0.213603	0.949435	0.0488455	29.7601	6.73721	30.2246	4.9412	37.755	1.95279	1.00165	0.101531	2.872	1.17223	5.02818	1.06253	22.2939	3.92664	12.1827	4.64088	14.0742	5.17117
	379	25189	58.9751	6.58742	51.4673	5.40867	62.1584	3.26137	0.69364	0.0326609	0.739645	0.0741243	0.867425	0.0349359	12.8695	3.06609	25.0026	3.50613	34.121	2.91334	0.638125	0.245772	1.15983	0.283919	1.04451	0.178663	6.80591	2.50449	10.1017	1.0974	6.68993	0.726716
	380	25190	59.9607	8.09177	43.8741	2.86945	54.5768	5.77197	1.17308	0.133047	0.905019	0.20847	0.987969	0.195588	14.7059	2.72604	11.9604	5.81549	17.889	1.54982	0.492756	0.211759	0.935829	0.0952357	1.53774	0.358368	7.27311	2.41343	10.6012	4.95638	8.14514	1.55968
	391	25191	69.6735	5.30789	62.4755	13.5496	65.46	4.65221	1.18976	0.156907	0.867918	0.0881282	0.940089	0.112193	13.2792	1.44325	14.6821	2.27831	22.4436	2.67179	2.63294	0.281494	2.50615	0.323428	4.00814	1.45643	16.3439	1.29153	13.9867	1.20817	17.5443	2.82169
	399	25192	64.7593	5.18815	55.9683	3.52122	67.7374	6.38848	0.959338	0.110507	0.824206	0.131849	0.821094	0.150712	12.7297	2.76346	16.9839	0.785992	25.1451	2.14044	0.866164	0.352175	2.13686	0.474338	3.99276	0.946704	7.81107	1.22521	12.3543	1.75559	14.1439	1.66013
	427	25193	56.9826	2.83052	36.9427	8.92514	56.2804	4.9384	1.34326	0.158064	1.0445	0.121871	1.10518	0.221825	11.5832	1.89798	12.6845	2.4319	16.3201	0.877902	1.14761	0.270671	1.95852	0.139331	3.31282	1.02964	10.2113	1.48176	12.2603	1.50151	10.7069	1.64541
	437	25194	64.6813	5.45509	50.4284	2.50457	59.9347	4.52497	0.967194	0.0942207	0.688269	0.0464628	0.973063	0.0526919	25.1904	1.7021	24.8736	2.6119	36.1575	1.406	0.924683	0.0557325	1.03615	0.126927	6.62333	1.07841	13.1055	1.72057	16.0739	2.86466	16.3215	2.13536
	486	25195	40.3109	1.27586	48.7378	4.89529	63.6409	4.46898	1.37276	0.155051	0.493525	0.106102	0.591925	0.0451523	5.63956	0.838298	11.4022	2.41469	13.4538	1.4305	1.38169	0.636588	1.13925	0.231743	3.22365	0.918144	5.53566	1.37792	13.1633	1.51176	6.15544	0.71461
	517	25197	69.3629	1.22095	52.327	12.2362	67.7634	2.75417	0.811075	0.0730277	0.70648	0.168065	0.788185	0.0412024	13.1521	2.84355	12.7599	2.99388	22.837	3.143	0.969269	0.188395	1.43742	0.351719	2.28456	0.997824	7.4775	2.36869	9.27206	1.57383	10.0277	1.62273
	639	25199	57.2925	3.81271	51.4928	4.70355	58.4735	4.76292	0.872113	0.0940088	0.693575	0.0844145	0.695975	0.140088	16.0443	4.21391	18.8057	5.29954	24.5477	3.89272	0.630589	0.21617	1.62479	0.10815	6.49083	1.30909	4.22791	1.12788	12.9247	0.774275	11.9712	3.00211
	712	25200	72.1592	2.54796	57.1219	4.87574	73.0252	3.02437	1.24946	0.114266	1.01219	0.118607	1.00222	0.192515	21.0704	4.84246	23.4811	5.14541	34.2783	0.311081	0.57811	0.116378	1.45277	0.31601	2.95719	2.45215	4.7214	1.1053	14.5215	3.33034	5.25978	4.69965
	730	25201	56.5446	9.02988	56.6496	4.87969	63.2497	3.85296	1.36745	0.184255	1.03443	0.178291	1.01336	0.0896075	16.3658	4.70618	20.296	6.57109	32.0136	5.45432	1.04168	0.706885	1.86095	0.400311	6.52873	0.347329	5.85226	1.74566	14.5769	3.28735	11.5488	0.999791
	732	25203	61.5701	3.88831	51.0598	3.67926	59.4969	0.834703	0.8051	0.0494769	0.685663	0.084583	0.667888	0.0640135	16.1028	5.63402	15.4307	5.26562	19.3609	3.82974	0.922143	0.436709	1.50817	0.331091	3.89891	0.395713	12.259	4.79086	6.77666	0.303029	8.08363	1.1222
	765	25204	65.6903	1.98217	57.7386	6.0922	65.2048	3.88834	1.38562	0.434859	1.17691	0.177199	1.49926	0.16459	21.3918	4.6897	26.1548	6.47635	35.5494	5.58896	0.484812	0.204753	2.26912	0.64676	4.18755	0.810577	5.05217	1.18771	10.5954	2.49451	8.66571	1.45642
	786	25206	58.1585	4.07398	50.9811	5.50019	53.9465	11.7462	0.600931	0.171514	0.447463	0.158808	0.29779	0.115376	18.2651	2.83047	18.2651	4.38808	24.5915	5.88736	0.656829	0.102997	0.817184	0.0440237	2.39158	2.68668	7.24352	0.900537	10.9053	0.81277	11.0158	5.39087
	799	25207	54.2877	4.9127	51.9521	8.6405	53.3823	2.16251	0.562645	0.0628787	0.50947	0.0668134	0.57703	0.112564	11.7489	1.25616	22.473	6.5763	18.5135	0.661841	0.986285	0.257692	1.63062	0.350448	4.91352	0.485068	11.245	3.16753	14.0496	3.60771	19.9036	5.39373
	820	25208	61.0059	1.77963	42.5429	3.67779	52.9868	4.20503	1.01835	0.197104	0.553419	0.0974213	0.9472	0.167957	19.0249	1.27371	18.0296	1.66053	23.4358	0.841988	2.3391	0.553707	3.21819	0.461866	7.82424	0.930613	11.2831	3.0065	13.0186	1.99142	14.1374	1.38778
	852	25209	20.2344	2.8203	36.2159	1.55563	49.7564	6.10088	0.634531	0.112298	0.909988	0.0814001	1.02011	0.0839801	4.12793	1.77268	10.6125	0.755499	23.2755	1.23131	2.77725	0.713965	1.92076	0.230388	6.30475	1.82252	3.73209	1.45789	9.69767	1.665	13.6941	3.08421
	859	25210	40.8549	9.84943	47.7405	2.51519	60.9532	5.32426	1.16729	0.164084	0.905938	0.0622799	0.985869	0.131537	12.1717	0.469632	14.8821	2.07469	25.2865	2.4011	2.74553	1.42298	2.6345	0.419484	6.78058	1.28212	7.82413	1.14541	10.0519	1.68303	16.5858	1.73604
	365	25445	48.7485	4.58529	42.13	3.41601	53.679	1.37472	1.06859	0.169682	0.747669	0.0344294	0.779938	0.158354	9.9713	3.66056	11.2391	1.85997	19.6471	1.89055	0.835863	0.177341	1.30852	0.195857	2.87559	0.449499	3.33542	1.16984	9.90579	0.500567	12.9379	2.16506
	705	25744	39.7376	5.6477	42.3486	5.53077	56.6421	4.74976	0.790981	0.141811	0.463494	0.0464494	0.714969	0.0387431	8.28095	3.19717	38.4013	5.16967	41.7674	4.08917	0.699458	0.133635	3.11985	0.500847	7.68466	0.632016	4.37626	2.02199	20.718	3.11456	13.1609	1.52852
	714	25745	50.6915	6.06161	48.2142	2.54715	52.3553	2.78469	1.05161	0.09653	0.679288	0.096333	0.8036	0.106711	9.70901	4.05301	15.8584	2.00226	18.4814	2.13634	0.981784	0.122804	1.56547	0.141107	2.85656	1.34399	5.42172	2.18193	11.0247	1.38204	5.97159	1.30349
6-7 d/o female flies	208	25174	63.2675	9.08457	70.4208	10.1038	53.8626	2.90112	2.17679	0.116062	1.63868	0.137663	1.62704	0.11296	8.41953	1.41793	20.5877	2.29321	14.8574	1.70982	6.45808	0.358987	5.71203	0.259171	13.151	1.04273	38.4629	3.77126	43.989	1.73895	43.6504	3.65646
	301	25175	62.762	3.21005	53.0048	2.5748	73.1779	22.2761	2.17712	0.122827	2.42646	0.0869287	2.31886	0.247122	4.7607	0.362014	7.91679	1.2123	12.6928	3.59245	2.70983	1.15523	10.7295	1.07017	13.3883	1.36079	15.9765	1.79882	40.889	7.09075	55.0758	6.94404
	303	25176	45.3154	2.13978	47.8734	9.51092	43.8602	1.93065	2.41703	0.147727	1.60058	0.16098	1.75643	0.159334	8.00058	0.742469	17.6085	1.6577	13.2794	0.494395	4.52194	0.692457	5.78933	0.540717	6.96504	1.71936	13.5809	0.624678	31.1633	1.85292	19.5278	3.18677
	304	25177	49.4818	4.35218	52.0245	3.70907	50.9829	3.97264	2.6917	0.236595	1.68848	0.0688627	2.02793	0.179883	5.90583	0.360575	12.1374	4.00574	10.5701	1.80085	5.06125	0.479315	6.14528	0.829239	13.906	0.537011	41.2094	6.25471	59.4731	5.10074	54.3514	12.2059
	307	25179	62.0574	1.94228	61.3375	7.45801	64.5389	4.54814	2.11092	0.208471	1.48379	0.109944	2.21853	0.199866	5.24947	0.02793	8.69883	2.85141	11.5337	2.08779	3.93947	0.212466	3.98801	0.823985	13.6634	0.625824	22.1268	2.8206	48.4801	2.91246	82.9296	5.78165
	313	25180	65.7643	8.34943	64.5236	2.42617	63.3135	6.03758	1.19239	0.186764	1.25496	0.0804511	1.06391	0.211772	7.037	0.278834	15.9606	0.987475	16.9661	3.18239	0.908514	0.569943	2.60197	0.808471	6.90572	2.05088	22.8664	2.95485	27.9469	3.19446	37.2771	8.05905
	315	25181	65.4426	4.91307	69.9153	5.18519	78.8607	3.64441	1.26006	0.191123	0.96401	0.120237	1.01184	0.12829	5.15172	0.938049	13.028	2.01148	11.0031	1.03039	3.74532	0.775917	5.56282	0.897688	7.68233	2.14182	37.3677	4.57243	56.9404	5.50059	63.9491	3.39343
	324	25182	77.0992	8.96448	83.1477	10.1018	86.3785	3.08793	1.60655	0.0825934	1.97008	0.128517	1.34663	0.0371773	4.95621	0.479442	19.7257	5.5389	17.2323	2.41531	1.45322	1.45178	4.88604	2.7969	10.9066	2.21523	7.48125	1.17327	49.2627	15.527	47.3586	3.86978
	335	25183	69.4127	4.75116	79.7139	4.88821	74.4534	5.58731	1.97857	0.148802	1.52407	0.134218	1.27226	0.0917227	8.25898	2.73268	27.0899	2.79398	18.2906	1.75074	6.0528	2.35729	7.1929	2.15502	11.2799	1.80502	38.5331	18.3836	48.7958	2.15159	33.2494	12.5479
	357	25184	80.8303	9.50575	71.7977	7.75494	72.9818	5.07416	1.83776	0.154626	1.19979	0.115273	1.52253	0.20265	5.70759	0.791355	16.435	2.55725	11.1438	3.0601	8.82638	2.20987	9.72646	4.7497	12.34	2.06353	51.9461	8.32287	72.1699	15.1417	77.7672	11.5268
	358	25185	73.6245	6.18004	72.4236	0.956857	63.3741	6.34668	2.00062	0.213172	1.84554	0.201246	1.52538	0.104482	6.4904	1.23858	12.3905	2.3473	13.6082	5.51365	4.19931	2.88834	9.97981	1.39548	10.3265	3.23791	25.0796	15.5059	61.096	12.5254	55.1248	16.2836
	360	25186	87.4779	11.2829	79.3587	6.25809	87.4272	6.6402	1.81824	0.205158	1.22808	0.0880223	1.45023	0.258736	12.6949	2.92753	18.595	1.95611	26.742	7.14186	3.27923	3.067	4.32599	2.09268	7.65961	2.23054	34.6942	1.413	37.8326	10.9464	47.6089	10.4676
	362	25187	80.3905	7.41453	73.2693	8.39302	77.6334	7.16643	1.54539	0.093847	1.22159	0.073633	1.50354	0.0548768	5.89605	0.853531	13.6372	4.98736	10.6364	1.49972	11.3066	2.08512	10.3598	2.06593	20.5474	2.14343	56.1224	12.856	61.7833	12.4524	71.68	30.0012
	375	25188	83.7228	4.66543	59.5682	3.62471	68.9729	5.67457	1.53287	0.134522	1.27731	0.115807	1.10289	0.143521	12.8689	6.76383	9.86809	1.45505	5.06975	0.2084	6.15281	2.8054	7.89963	2.15244	10.1665	2.29136	32.5708	13.9775	61.3351	19.0053	55.7007	12.7235
	379	25189	83.7905	6.42806	85.668	4.95456	68.5019	4.84578	0.850255	0.0528178	0.88888	0.0446022	1.17904	0.0606758	7.56314	2.02502	12.3035	1.77939	20.2779	7.67459	-0.674451	0.191696	0.465649	0.248633	6.66242	2.73943	20.3134	5.68227	21.4156	6.8986	37.6965	9.0476
	380	25190	74.8652	8.05263	74.9111	6.64068	72.6931	5.06832	1.959	0.425719	1.35421	0.182771	1.22275	0.1209	18.5296	9.78462	27.5754	3.32094	25.7814	3.40271	5.06282	1.94367	6.08277	2.14543	6.6234	1.68891	28.3749	10.8587	38.3819	13.4719	32.5399	8.57069
	391	25191	67.7065	5.08847	70.3375	9.28958	61.8326	6.04212	2.04391	0.191514	1.76781	0.0394488	1.56183	0.08389	18.8792	0.873346	22.9384	3.81697	24.1243	1.98176	10.8983	1.41567	11.372	2.56717	13.0831	3.74178	42.2053	7.93588	55.024	15.8825	70.8837	24.4161
	399	25192	67.8594	11.6882	64.7695	7.59764	65.7791	6.09211	2.03108	0.130706	1.40322	0.213513	1.48784	0.114447	15.8538	1.64455	22.9993	1.02782	18.1951	3.54748	6.54537	3.89348	9.62752	2.1589	13.9303	2.55759	39.7331	17.2365	47.3904	10.2485	51.3052	15.9261
	427	25193	77.0679	1.99356	79.3471	4.87457	76.0889	3.31437	1.96084	0.169157	1.35267	0.147759	1.40095	0.105612	22.1783	1.36523	31.1025	2.90007	36.0738	3.90162	5.67591	1.66982	7.59319	2.39083	15.3459	5.19421	47.3221	25.2002	61.628	15.4263	47.1027	13.6041
	437	25194	68.8078	3.15504	56.7542	6.25044	56.8154	4.80648	1.96848	0.0966767	1.55596	0.110718	1.73463	0.0851655	17.1613	3.19384	23.957	4.81846	20.6276	4.60715	4.90119	2.35659	6.88536	2.36648	14.5211	4.49744	39.8629	12.6372	53.3771	8.24588	52.2956	11.1637
	486	25195	84.8232	6.44867	79.8213	4.51849	73.8251	4.36309	2.07653	0.113411	1.36468	0.201158	0.96482	0.158186	19.8978	1.68856	20.7188	4.6438	24.0635	6.11052	5.39723	1.9031	6.92437	2.55043	9.05902	3.37891	27.1197	5.17518	49.3354	10.0187	23.9701	4.57052
	517	25197	76.8844	4.12945	70.3375	4.2875	78.9953	5.69816	1.66669	0.284721	1.00301	0.109426	1.17545	0.1245	18.3471	5.71266	13.771	4.25463	17.5566	3.78698	3.89796	0.670644	5.02381	0.68337	10.6196	3.93771	22.99	4.28267	39.2081	7.28409	32.7178	12.2314
	639	25199	76.8844	1.69604	58.3887	2.21956	51.9103	3.39633	1.33492	0.247185	1.27935	0.163278	0.990219	0.0605627	4.48387	0.29315	9.40234	0.812345	9.85748	1.17002	4.61993	1.73758	5.04598	0.614448	14.3454	1.77084	11.9508	5.01472	27.6514	3.45378	33.1108	5.36362
	712	25201	76.8844	9.49094	60.9506	6.90794	61.1125	4.20323	1.66001	0.173949	1.91116	0.0628525	1.72175	0.224436	3.92595	0.499188	9.60788	0.949991	8.09564	2.06323	0.0386158	0.154009	3.78888	0.301727	4.47792	2.29154	4.03449	2.33905	22.8993	0.769246	9.70646	2.39105
	730	25202	76.8844	6.58367	61.4953	1.79884	60.6119	4.27469	1.59433	0.141699	1.46004	0.107469	1.55523	0.148873	4.26364	0.176184	7.49368	0.770956	8.82974	1.02886	1.82696	0.569068	4.01505	0.508547	14.3506	0.597433	10.0862	1.14008	28.8843	3.87698	35.8474	6.23103
	732	25203	76.8844	2.39591	65.0731	2.2271	53.8097	4.59106	1.75432	0.147722	1.27318	0.0483219	1.11749	0.251579	3.5589	0.319874	13.1903	2.0392	8.87378	2.11638	4.40954	0.542962	4.86714	0.457212	9.34852	2.50821	15.0235	5.88028	24.219	5.25319	26.4784	5.03195
	765	25204	76.8844	3.59382	60.8033	3.45506	53.6477	3.49383	2.17955	0.374447	2.2223	0.217667	1.93408	0.302798	4.79219	0.494851	6.59807	0.181804	10.1658	1.13676	0.333167	0.207124	5.57196	0.905975	13.204	2.6403	5.28944	0.665132	25.497	4.56882	24.9094	4.94277
	786	25206	76.8844	4.45043	41.7069	2.36672	46.7571	3.06079	2.15621	0.282762	1.22859	0.0959039	0.9425	0.175307	4.33705	0.463356	13.8363	1.66142	15.1577	4.4214	2.02157	0.386231	2.17411	0.440111	3.05601	1.14124	13.7391	1.30144	23.1523	2.7457	28.766	4.36222
	799	25207	76.8844	3.98783	49.319	6.87296	50.9386	1.25118	0.94885	0.0474378	0.872305	0.0570328	1.09578	0.115367	5.36479	1.65162	7.42027	1.27714	13.7776	1.0155	3.2103	0.454826	3.22082	0.404517	7.84947	0.313244	17.8406	0.870786	20.3463	4.76156	41.5438	5.70096
	820	25208	76.8844	4.29385	43.5103	4.36544	55.4713	0.781392	1.55296	0.0871958	1.59109	0.128392	1.91707	0.105602	4.293	0.496011	6.43539	0.942285	7.49341	2.48804	5.82443	1.3989	7.23479	0.85147	15.9556	0.100609	38.8387	6.85743	65.8171	6.0962	57.6352	4.18229
	852	25209	76.8844	1.80083	40.9814	1.46714	49.2365	3.6621	1.41146	0.172548	1.49272	0.152919	1.71615	0.18352	6.48074	0.875424	7.16089	0.914729	12.6777	1.79007	6.08975	1.30217	5.25122	0.330661	10.8954	1.94065	26.3465	4.62166	56.74	12.8504	51.5252	3.91299
	859	25210	76.8844	6.08772	46.2862	2.17051	50.5736	6.0251	1.93703	0.22701	1.72725	0.175767	2.00456	0.0768915	2.8986	0.159002	8.98974	1.80634	5.95173	1.07288	3.74764	0.385456	4.87532	0.853353	11.1961	1.62238	22.6326	2.61201	38.8836	4.9541	64.3681	13.2454
	365	25445	76.8844	2.88506	60.2383	4.95175	52.085	1.92655	1.56232	0.126458	1.35795	0.244221	1.20107	0.0830908	2.43005	0.115768	6.57142	3.2056	7.9015	1.7989	4.21606	0.510435	4.49365	1.17274	6.03192	1.39566	11.3658	0.80221	30.7002	8.57729	36.7102	5.19531
	705	25744	76.8844	0.988278	52.4338	9.75859	48.5243	4.01097	1.93785	0.167188	1.97998	0.22488	1.40674	0.0586668	3.62913	0.27262	4.28913	0.301786	5.58898	0.103252	3.59728	1.13606	4.19293	0.612416	8.16585	1.83823	24.8678	3.76484	31.8143	3.49838	26.8703	2.73014
	714	25745	76.8844	6.42129	75.5566	4.22489	69.5688	12.0405	1.69922	0.237256	1.44885	0.137554	1.13413	0.0971358	8.06776	2.12859	24.9053	4.03105	29.8326	11.341	2.84549	0.86232	3.72451	0.808959	7.22901	2.33339	21.1563	1.72901	36.8337	4.20771	28.0366	6.17238

## Sheet: (F) diet-shift.%
stadium	DGRP ID	Bloomington ID	% value protein/animal			∆ % value protein/animal		% value glycerol/animal			∆ % value glycerol/animal		% value TAG/animal			∆ % value TAG/animal		% value glucose/animal			∆ % value glucose/animal		% value glycogen/animal			∆ % value glycogen/animal
			LSD	SD	HSD	LSD to SD	LSD to HSD	LSD	SD	HSD	LSD to SD	LSD to HSD	LSD	SD	HSD	LSD to SD	LSD to HSD	LSD	SD	HSD	LSD to SD	LSD to HSD	LSD	SD	HSD	LSD to SD	LSD to HSD
6-7 d/o male flies	208	25174	76.2276	75.0409	86.0876	-1.18669	9.85997	100	60.8768	62.0462	-39.1232	-37.9538	48.8068	63.2024	87.9295	14.3956	39.1227	100	130.651	181.395	30.6509	81.395	83.8607	126.673	86.0237	42.8121	2.16297
	301	25175	82.5275	62.9472	84.5344	-19.5803	2.0069	87.7985	58.3066	75.439	-29.4919	-12.3595	58.0436	57.7562	86.2464	-0.287365	28.2028	83.5167	130.447	115.734	46.9299	32.2175	31.5434	75.8162	66.637	44.2727	35.0935
	303	25176	61.1846	46.1416	74.2556	-15.043	13.071	60.3044	56.2591	56.4813	-4.04536	-3.82313	31.4418	31.9755	74.2591	0.533677	42.8174	38.6302	49.6645	104.291	11.0343	65.6609	35.0205	62.2913	47.5227	27.2708	12.5022
	304	25177	86.5762	87.4896	91.7418	0.913416	5.16558	74.6888	75.897	85.1632	1.20819	10.4744	44.0448	54.457	75.4497	10.4122	31.4049	81.2689	120.434	194.813	39.165	113.544	100	117.394	89.2672	17.3945	-10.7328
	307	25179	84.9881	75.1456	89.2637	-9.84252	4.27556	87.1013	68.3094	55.6161	-18.7919	-31.4853	73.2739	116.214	87.7653	42.9405	14.4914	52.1166	51.5717	128.812	-0.544904	76.6952	96.6274	137.455	73.2038	40.8274	-23.4235
	313	25180	75.5644	75.4597	73.226	-0.104708	-2.33847	59.3749	51.0969	47.61	-8.27799	-11.7649	49.1763	60.8762	67.3624	11.6999	18.1861	19.218	40.5373	109.195	21.3194	89.9773	36.2097	61.2566	59.9113	25.0468	23.7015
	315	25181	90.4155	77.1001	100.223	-13.3153	9.80762	59.9956	44.639	47.9809	-15.3566	-12.0147	65.9256	67.034	75.696	1.10841	9.7704	30.7291	58.5873	155.58	27.8582	124.851	75.3507	113.251	103.376	37.9007	28.0256
	324	25182	77.3968	85.5341	91.2889	8.13725	13.8921	52.7072	66.2461	54.2766	13.5389	1.56941	25.6945	73.1214	79.1762	47.4269	53.4817	79.0212	58.497	139.569	-20.5242	60.5481	41.9883	112.785	95.7354	70.797	53.7471
	335	25183	95.9795	82.5975	93.8116	-13.382	-2.16792	60.3067	60.6914	52.2825	0.384682	-8.02417	100	107.2	98.5681	7.20036	-1.43189	47.8607	62.1016	70.4924	14.2408	22.6317	71.1011	83.1992	61.7197	12.0982	-9.38133
	357	25184	97.2408	89.2589	93.7919	-7.98188	-3.44896	60.3845	41.1414	54.3605	-19.2431	-6.02405	65.6755	93.7406	106.75	28.065	41.0748	31.3744	53.0016	65.9425	21.6272	34.568	93.1098	150.009	118.558	56.8995	25.4487
	358	25185	72.8025	65.2148	86.4407	-7.58771	13.6382	45.4756	46.3623	39.896	0.886686	-5.57958	34.2558	58.3934	68.8257	24.1376	34.5699	3.89732	32.4972	65.5879	28.5999	61.6906	44.9876	112.581	91.1786	67.5932	46.191
	360	25186	100	91.151	104.316	-8.84905	4.31613	70.9796	47.056	50.7889	-23.9236	-20.1907	66.862	66.2483	83.2264	-0.613667	16.3645	14.5336	18.8472	32.6154	4.31361	18.0817	61.9755	83.2379	78.3906	21.2624	16.415
	362	25187	76.8427	77.3157	93.9298	0.473	17.0871	66.2935	35.5573	47.2027	-30.7362	-19.0908	48.6565	52.8704	81.6309	4.21385	32.9744	48.038	59.5607	163.796	11.5227	115.758	75.1827	104.405	124.461	29.2222	49.2784
	375	25188	99.3496	94.8167	107.056	-4.53292	7.70596	54.5979	57.8171	57.123	3.21914	2.52514	86.4993	87.8494	109.737	1.35007	23.2375	21.329	61.1561	107.07	39.8271	85.7405	97.1182	63.2848	61.3111	-33.8333	-35.807
	379	25189	78.0252	68.0922	82.2368	-9.93301	4.21159	41.7331	44.501	52.1889	2.7679	10.4558	37.4059	72.6714	99.1744	35.2654	61.7684	13.5882	24.6972	22.2417	11.109	8.65348	29.6484	52.4746	29.1432	22.8262	-0.505249
	380	25190	79.3291	58.0463	72.2061	-21.2828	-7.12295	70.5784	54.4507	59.4414	-16.1277	-11.137	42.7436	34.7635	51.9952	-7.98011	9.25167	10.4927	19.9275	32.7445	9.43476	22.2518	31.6836	55.0696	35.4824	23.386	3.79881
	391	25191	80.6569	72.3242	75.7793	-8.33269	-4.87767	71.5822	52.2185	56.5607	-19.3637	-15.0215	33.772	37.34	57.0793	3.56803	23.3073	56.0657	53.3658	85.349	-2.69989	29.2834	71.1984	72.6559	76.4279	1.45749	5.22955
	399	25192	85.6778	74.0471	89.6178	-11.6307	3.93999	57.7188	49.5886	49.4014	-8.13021	-8.31748	36.9996	49.3644	73.0855	12.3648	36.0859	18.444	45.5022	85.0214	27.0582	66.5774	34.0271	64.1761	61.6145	30.149	27.5873
	427	25193	75.3891	48.8759	74.46	-26.5132	-0.929081	80.8178	62.8427	66.4932	-17.9751	-14.3246	33.6673	36.8681	47.4352	3.20081	13.7679	24.4372	41.7046	70.5429	17.2674	46.1057	44.4834	63.6877	46.6422	19.2043	2.15883
	437	25194	85.5746	66.7177	79.2947	-18.8569	-6.2799	58.1915	41.4099	58.5446	-16.7816	0.353095	73.2171	72.2963	105.094	-0.920782	31.8766	19.6901	22.0636	141.037	2.37353	121.347	57.0912	83.4981	71.101	26.4069	14.0098
	486	25195	53.332	64.481	84.1982	11.149	30.8661	82.5923	29.6931	35.6133	-52.8992	-46.9789	16.3917	33.1411	39.1043	16.7495	22.7126	29.4216	24.2592	68.6441	-5.16242	39.2225	24.1148	68.3789	26.8148	44.264	2.69994
	517	25197	91.7685	69.2296	89.6522	-22.5388	-2.11624	48.7986	42.5056	47.4214	-6.29299	-1.37718	38.2273	37.0873	66.377	-1.14002	28.1496	20.6395	30.6083	48.6471	9.96881	28.0076	32.574	48.1651	43.6833	15.5911	11.1092
	639	25199	75.7991	68.126	77.3615	-7.67312	1.5624	52.4709	41.7292	41.8735	-10.7418	-10.5974	46.6337	54.6598	71.349	8.0261	24.7153	13.4277	34.5981	138.215	21.1704	124.787	18.4179	67.1391	52.1498	48.7212	33.7319
	712	25200	95.4679	75.5734	96.6137	-19.8945	1.14576	75.1739	60.8989	60.2988	-14.275	-14.8751	61.2421	68.249	99.6315	7.00692	38.3894	12.3102	30.9352	62.9702	18.625	50.66	20.5677	75.4341	22.913	54.8664	2.34534
	730	25201	74.8096	74.9484	83.6805	0.13888	8.87096	82.273	62.2369	60.9689	-20.0362	-21.3042	47.568	58.9914	93.0492	11.4234	45.4812	22.1815	39.6269	139.022	17.4454	116.841	25.494	75.7221	50.3098	50.2281	24.8158
	732	25203	81.4584	67.5531	78.7156	-13.9054	-2.74288	48.4391	41.2531	40.1837	-7.18599	-8.25543	46.8036	44.8501	56.2735	-1.95344	9.46995	19.636	32.1148	83.0231	12.4787	63.387	53.4037	35.2024	35.2145	-18.2014	-18.1892
	765	25204	86.9095	76.3893	86.2671	-10.5202	-0.64232	83.3662	70.8093	90.2036	-12.5569	6.83741	62.1763	76.0203	103.326	13.844	41.1497	10.3235	48.3185	89.1693	37.995	78.8458	22.0086	55.0396	37.7502	33.031	15.7416
	786	25206	76.9448	67.4489	71.3723	-9.49591	-5.57256	36.1552	26.9217	17.9166	-9.23349	-18.2386	53.0886	53.0886	71.4764	0	18.3878	13.9865	17.401	50.926	3.41458	36.9396	31.5547	56.6491	47.9877	25.0943	16.4329
	799	25207	71.8236	68.7336	70.6258	-3.09008	-1.19784	33.8517	30.6524	34.7172	-3.19929	0.865478	34.1487	65.3188	53.8105	31.1702	19.6618	21.0019	34.7223	104.628	13.7204	83.6262	48.9864	72.983	86.7055	23.9965	37.7191
	820	25208	80.712	56.2851	70.1025	-24.4269	-10.6095	61.269	33.2966	56.9886	-27.9724	-4.28046	55.2968	52.404	68.1174	-2.89281	12.8206	49.8085	68.5279	166.609	18.7194	116.8	49.1523	67.6271	61.5865	18.4749	12.4342
	852	25209	26.7705	47.9143	65.8287	21.1438	39.0582	38.1768	54.7497	61.375	16.5729	23.1982	11.998	30.8457	67.6515	18.8476	55.6535	59.1386	40.9005	134.253	-18.2382	75.1142	16.258	50.376	59.6553	34.118	43.3973
	859	25210	54.0518	63.1616	80.6422	9.10984	26.5905	70.2306	54.506	59.3151	-15.7246	-10.9155	35.3776	43.2555	73.4964	7.87789	38.1188	58.4631	56.0989	144.385	-2.36421	85.922	34.084	52.2162	72.2524	18.1322	38.1684
	365	25445	64.4952	55.7388	71.0183	-8.75637	6.5231	64.2923	44.9837	46.9252	-19.3086	-17.3671	28.9821	32.6669	57.1053	3.68482	28.1232	17.7988	27.8635	61.2326	10.0648	43.4338	14.53	51.4571	56.3608	36.9271	41.8308
	705	25744	52.5737	56.028	74.9386	3.45435	22.3649	47.5896	27.8862	43.0163	-19.7034	-4.57332	24.069	111.615	121.399	87.5462	97.3301	14.8942	66.4339	163.636	51.5397	148.742	19.0642	107.623	57.3325	88.5588	38.2683
	714	25745	67.0659	63.7882	69.267	-3.27761	2.20114	63.2702	40.8695	48.3488	-22.4007	-14.9214	28.2197	46.0932	53.717	17.8735	25.4973	20.906	33.335	60.8273	12.429	39.9213	23.6185	57.2697	26.0139	33.6512	2.3954
6-7 d/o female flies	208	25174	68.0916	75.7903	57.9696	7.6987	-10.1221	80.8704	60.8788	60.4465	-19.9915	-20.4239	37.9629	92.8281	66.9907	54.8652	29.0278	57.1178	50.5194	116.313	-6.5984	59.1948	68.534	78.3806	77.7771	9.84658	9.24316
	301	25175	67.5476	57.0464	78.7577	-10.5012	11.2101	80.8829	90.1461	86.1484	9.2632	5.26549	21.4656	35.6961	57.2308	14.2305	35.7652	23.9668	94.8957	118.411	70.9288	94.4446	28.4673	72.8568	98.1352	44.3896	69.668
	303	25176	48.7707	51.5237	47.2046	2.75307	-1.56612	89.7957	59.4636	65.2536	-30.3321	-24.5421	36.0739	79.3952	59.8754	43.3213	23.8015	39.9938	51.2031	61.6016	11.2093	21.6078	24.1987	55.5274	34.7951	31.3287	10.5964
	304	25177	53.2547	55.9913	54.8703	2.73658	1.61557	100	62.7292	75.3402	-37.2708	-24.6598	26.6289	54.7263	47.6598	28.0975	21.031	44.7637	54.3513	122.991	9.58756	78.2268	73.4279	105.97	96.8445	32.5426	23.4167
	307	25179	66.7893	66.0145	69.4599	-0.774816	2.67064	78.4233	55.1245	82.421	-23.2987	3.99771	23.6694	39.2223	52.0046	15.5528	28.3351	34.8423	35.2716	120.844	0.429294	86.0018	39.4259	86.3829	147.766	46.957	108.34
	313	25180	70.7787	69.4434	68.1411	-1.33532	-2.63767	44.2989	46.6234	39.5256	2.32451	-4.77333	31.7292	71.9651	76.4987	40.2359	44.7695	8.03526	23.0128	61.0769	14.9776	53.0416	40.7439	49.7964	66.4211	9.05251	25.6772
	315	25181	70.4326	75.2463	84.8738	4.81375	14.4413	46.813	35.8142	37.5913	-10.9988	-9.22168	23.2287	58.742	49.6118	35.5134	26.3832	33.1251	49.1997	67.9456	16.0747	34.8205	66.5826	101.458	113.946	34.875	47.3633
	324	25182	82.978	89.4876	92.9648	6.50966	9.98677	59.6853	73.1907	50.0288	13.5054	-9.65654	22.3471	88.9415	77.699	66.5944	55.3519	12.8529	43.214	96.4619	30.3611	83.609	13.3303	87.7773	84.3845	74.447	71.0543
	335	25183	74.7054	85.7921	80.1304	11.0867	5.42502	73.5063	56.621	47.2659	-16.8852	-26.2404	37.239	122.146	82.4705	84.9071	45.2315	53.5334	63.6169	99.7641	10.0835	46.2307	68.659	86.9455	59.2446	18.2864	-9.41447
	357	25184	86.9936	77.2723	78.5466	-9.72134	-8.44701	68.2749	44.5736	56.5639	-23.7013	-11.711	25.735	74.104	50.2463	48.369	24.5113	78.064	86.0246	109.14	7.96065	31.076	92.5586	128.594	138.567	36.0353	46.0086
	358	25185	79.2384	77.9458	68.2063	-1.29254	-11.0321	74.3255	68.564	56.6698	-5.76146	-17.6557	29.2647	55.8676	61.3581	26.6029	32.0935	37.1403	88.2654	91.3317	51.1251	54.1914	44.6874	108.862	98.2225	64.1747	53.5351
	360	25186	94.1481	85.4098	94.0934	-8.73828	-0.0546143	67.5498	45.6247	53.8779	-21.925	-13.6719	57.2402	83.8431	120.577	26.6029	63.3372	29.0028	38.2607	67.7446	9.25794	38.7418	61.8188	67.4109	84.8305	5.5921	23.0117
	362	25187	86.5203	78.8561	83.5529	-7.6642	-2.96738	57.4131	45.3837	55.8583	-12.0293	-1.55478	26.5848	61.4888	47.9586	34.9041	21.3738	100	91.6266	181.729	-8.37343	81.7293	100	110.087	127.721	10.0868	27.7209
	375	25188	90.1066	64.1102	74.2321	-25.9964	-15.8745	56.9482	47.4535	40.9735	-9.49474	-15.9747	58.0246	44.4943	22.859	-13.5302	-35.1655	54.4179	69.8675	89.9165	15.4496	35.4986	58.0353	109.288	99.2486	51.2528	41.2133
	379	25189	90.1794	92.2002	73.7251	2.02073	-16.4543	31.588	33.023	43.8029	1.43497	12.2149	34.1016	55.4754	91.4314	21.3738	57.3298	-5.96511	4.11838	58.925	10.0835	64.8902	36.1948	38.1588	67.1684	1.96394	30.9736
	380	25190	80.5736	80.623	78.2359	0.0493885	-2.33772	72.7793	50.3104	45.4267	-22.4688	-27.3526	83.5482	124.335	116.246	40.7867	32.6979	44.7776	53.7984	58.58	9.02084	13.8024	50.559	68.3898	57.9803	17.8308	7.42132
	391	25191	72.869	75.7006	66.5473	2.83161	-6.32173	75.9337	65.6764	58.0237	-10.2572	-17.9099	85.1249	103.427	108.774	18.3026	23.6494	96.3887	100.579	115.712	4.19001	19.3233	75.2023	98.043	126.302	22.8407	51.0997
	399	25192	73.0337	69.7082	70.7947	-3.3255	-2.23895	75.4572	52.1313	55.275	-23.3259	-20.1822	71.4836	103.702	82.0402	32.218	10.5565	57.8899	85.1496	123.205	27.2597	65.3149	70.7974	84.4411	91.4167	13.6438	20.6194
	427	25193	82.9443	85.3973	81.8907	2.45296	-1.05362	72.8478	50.2533	52.047	-22.5945	-20.8007	100	140.238	162.654	40.2383	62.6538	50.2	67.1572	135.725	16.9572	85.5255	84.3195	109.81	83.9286	25.4905	-0.390907
	437	25194	74.0544	61.0816	61.1475	-12.9727	-12.9069	73.1313	57.8057	64.4435	-15.3256	-8.68782	77.3788	108.02	93.008	30.6414	15.6292	43.3481	60.8968	128.43	17.5487	85.0818	71.0285	95.1084	93.1814	24.0798	22.1529
	486	25195	91.291	85.9076	79.4542	-5.38335	-11.8368	77.1457	50.6994	35.8443	-26.4463	-41.3015	89.7177	93.4193	108.5	3.70165	18.7824	47.7353	61.2419	80.1216	13.5066	32.3863	48.3225	87.9068	42.7104	39.5843	-5.6121
	517	25197	82.7467	75.7006	85.0186	-7.0461	2.27187	61.9194	37.2631	43.6694	-24.6564	-18.25	82.7257	62.0924	79.1611	-20.6332	-3.56455	34.4751	44.4325	93.9239	9.95743	59.4488	40.964	69.8619	58.2972	28.8979	17.3332
	639	25199	60.2103	62.8408	55.8685	2.63046	-4.34185	49.5939	47.5294	36.7879	-2.06445	-12.806	20.2174	42.3943	44.4465	22.177	24.2291	40.8605	44.6286	126.876	3.76812	86.0155	21.2941	49.2699	58.9976	27.9758	37.7034
	712	25201	100	65.598	65.7723	-34.402	-34.2277	61.6713	71.0021	63.9652	9.33077	2.29386	17.7018	43.3211	36.5025	25.6193	18.8008	0.341534	33.5103	39.6044	33.1688	39.2629	7.18873	40.8025	17.2952	33.6137	10.1064
	730	25202	76.3734	66.1843	65.2335	-10.1891	-11.1398	59.2312	54.2422	57.7788	-4.98895	-1.45238	19.2244	33.7883	39.8125	14.564	20.5882	16.1583	35.5107	126.923	19.3523	110.764	17.9719	51.4666	63.8737	33.4948	45.9018
	732	25203	61.066	70.0349	57.9126	8.96892	-3.15339	65.1751	47.3	41.5163	-17.8751	-23.6588	16.0468	59.4739	40.0111	43.4271	23.9643	38.9997	43.0469	82.682	4.04724	43.6823	26.7691	43.1538	47.1798	16.3847	20.4107
	765	25204	92.8217	65.4395	57.7383	-27.3822	-35.0834	80.973	82.5612	71.8533	1.58822	-9.1197	21.6076	29.7501	45.8367	8.14258	24.2291	2.94666	49.2806	116.781	46.334	113.835	9.42484	45.4312	44.3841	36.0063	34.9593
	786	25206	62.4605	44.8871	50.3223	-17.5734	-12.1382	80.1057	45.6436	35.015	-34.4622	-45.0907	19.5554	62.3867	68.3447	42.8313	48.7893	17.8796	19.2287	27.0285	1.34908	9.14894	24.4806	41.2533	51.2558	16.7727	26.7752
	799	25207	48.9754	53.0795	54.8226	4.10415	5.84723	35.251	32.4072	40.7094	-2.84374	5.45845	24.1894	33.4573	62.1219	9.26798	37.9325	28.3931	28.4862	69.4238	0.0930401	41.0307	31.7887	36.2534	74.0235	4.46473	42.2348
	820	25208	69.2901	46.8279	59.701	-22.4622	-9.58915	57.6944	59.1109	71.2217	1.41648	13.5273	19.3568	29.0166	33.7871	9.65987	14.4304	51.5136	63.9873	141.117	12.4737	89.6036	69.2037	117.274	102.696	48.0707	33.4919
	852	25209	31.1549	44.1062	52.9907	12.9513	21.8358	52.4376	55.4566	63.7571	3.019	11.3195	29.2211	32.2878	57.1626	3.06675	27.9415	53.8602	46.4439	96.3634	-7.41633	42.5033	46.9447	101.1	91.8088	54.1557	44.864
	859	25210	57.8866	49.8155	54.4298	-8.0711	-3.45681	71.9629	64.1695	74.472	-7.7934	2.5091	13.0695	40.534	26.8358	27.4644	13.7663	33.1456	43.1193	99.0231	9.97369	65.8775	40.3273	69.2836	114.693	28.9563	74.3652
	365	25445	60.311	64.8315	56.0565	4.52044	-4.25453	58.0423	50.4495	44.6212	-7.59279	-13.4211	10.9569	29.63	35.6272	18.6731	24.6703	37.2885	39.7436	53.3487	2.45506	16.0602	20.2518	54.7023	65.411	34.4506	45.1592
	705	25744	69.1486	56.4319	52.2243	-12.7167	-16.9243	71.9935	73.5588	52.262	1.56523	-19.7315	16.3635	19.3393	25.2002	2.97588	8.83678	31.8158	37.0839	72.222	5.26815	40.4062	44.31	56.6874	47.878	12.3774	3.56808
	714	25745	70.2122	81.3178	74.8734	11.1056	4.66122	63.1281	53.8266	42.1344	-9.30151	-20.9937	36.3768	112.296	134.513	75.9191	98.1359	25.1666	32.941	63.9362	7.77436	38.7695	37.6967	65.6311	49.9561	27.9344	12.2594

## Sheet: (G) GWAS.basal.top_larvae
Trait	SNP ID	MinorAllele	MajorAllele	RefAllele	MAF	MinorAlleleCount	MajorAlleleCount	SingleEff	SinglePval	SingleMixedPval	GeneAnnotation	RegulationAnnotation
L3 Larvae	3R_26664468_SNP	T	C	T	0.4242	14	19	-11.19	3.064e-06	2.16299e-07	SiteClass[FBgn0039804|CG15544|NON_SYNONYMOUS_CODING|0],TranscriptAnnot[NON_SYNONYMOUS_CODING(MODERATE|MISSENSE|aTg/aCg|M166T|851|CG15544|protein_coding|CODING|FBtr0085708|);NON_SYNONYMOUS_CODING(MODERATE|MISSENSE|aTg/aCg|M166T|851|CG15544|protein_coding|CODING|FBtr0335414|)]	-
protein	3R_26665084_SNP	C	G	C	0.4545	15	18	-11.07	3.168e-06	4.26499e-07	SiteClass[FBgn0039804|CG15544|SYNONYMOUS_CODING|0],TranscriptAnnot[SYNONYMOUS_CODING(LOW|SILENT|ccC/ccG|P371|851|CG15544|protein_coding|CODING|FBtr0085708|);SYNONYMOUS_CODING(LOW|SILENT|ccC/ccG|P371|851|CG15544|protein_coding|CODING|FBtr0335414|)]	(TF_binding_site|mE1_TFBS_cad|FBsf0000249618)
	3R_26665021_SNP	G	C	G	0.4412	15	19	-10.62	6.21e-06	8.9368e-07	SiteClass[FBgn0039804|CG15544|SYNONYMOUS_CODING|0],TranscriptAnnot[SYNONYMOUS_CODING(LOW|SILENT|ccG/ccC|P350|851|CG15544|protein_coding|CODING|FBtr0085708|);SYNONYMOUS_CODING(LOW|SILENT|ccG/ccC|P350|851|CG15544|protein_coding|CODING|FBtr0335414|)]	(TF_binding_site|mE1_TFBS_cad|FBsf0000249618)
	2L_10875046_SNP	T	G	G	0.1935	6	25	-14.16	9.589e-06	1.28262e-06	SiteClass[|||],TranscriptAnnot[INTERGENIC(MODIFIER|||||||||)]	(TF_binding_site|mE1_TFBS_chinmo|FBsf0000207567),(TF_binding_site|mE1_TFBS_HSA|FBsf0000347531)
	X_1678940_SNP	C	T	T	0.2188	7	25	-13.11	3.822e-06	1.4804e-06	SiteClass[FBgn0261548|CG42666|INTRON|0;FBgn0026086|Adar|DOWNSTREAM|906],TranscriptAnnot[DOWNSTREAM(MODIFIER||||186|Adar|protein_coding|CODING|FBtr0100557|);DOWNSTREAM(MODIFIER||||370|Adar|protein_coding|CODING|FBtr0309964|);DOWNSTREAM(MODIFIER||||632|Adar|protein_coding|CODING|FBtr0070299|);DOWNSTREAM(MODIFIER||||632|Adar|protein_coding|CODING|FBtr0309961|);DOWNSTREAM(MODIFIER||||634|Adar|protein…	-
	X_5017927_SNP	C	T	C	0.4706	16	18	10.74	3.141e-06	1.71621e-06	SiteClass[FBgn0086911|rg|INTRON|0],TranscriptAnnot[INTRON(MODIFIER||||3505|rg|protein_coding|CODING|FBtr0299589|2);INTRON(MODIFIER||||3712|rg|protein_coding|CODING|FBtr0110993|2);INTRON(MODIFIER||||3722|rg|protein_coding|CODING|FBtr0290088|2)]	-
	3R_26780017_SNP	G	A	A	0.1714	6	29	-13.64	6.094e-06	1.82545e-06	SiteClass[|||],TranscriptAnnot[INTERGENIC(MODIFIER|||||||||)]	-
	3R_26788262_SNP	T	C	T	0.1714	6	29	-13.64	6.094e-06	1.82545e-06	SiteClass[FBgn0039812|CG15548|DOWNSTREAM|233;FBgn0062411|Ctr1C|DOWNSTREAM|750],TranscriptAnnot[DOWNSTREAM(MODIFIER||||270|Ctr1C|protein_coding|CODING|FBtr0085749|);DOWNSTREAM(MODIFIER||||814|CG15548|protein_coding|CODING|FBtr0085731|);INTERGENIC(MODIFIER|||||||||)]	(TF_binding_site|mE1_TFBS_chinmo|FBsf0000213828)
	X_5018169_SNP	T	G	T	0.4375	14	18	10.55	2.745e-06	5.36788e-06	SiteClass[FBgn0086911|rg|INTRON|0],TranscriptAnnot[INTRON(MODIFIER||||3505|rg|protein_coding|CODING|FBtr0299589|2);INTRON(MODIFIER||||3712|rg|protein_coding|CODING|FBtr0110993|2);INTRON(MODIFIER||||3722|rg|protein_coding|CODING|FBtr0290088|2)]	-
	3L_1559251_SNP	A	C	C	0.2353	8	26	12.18	7.779e-06	5.69303e-06	SiteClass[FBgn0035233|Pex10|NON_SYNONYMOUS_CODING|0;FBgn0035235|CG7879|DOWNSTREAM|562;FBgn0035232|CG12099|UPSTREAM|767],TranscriptAnnot[DOWNSTREAM(MODIFIER||||985|CG7879|protein_coding|CODING|FBtr0072826|);DOWNSTREAM(MODIFIER||||985|CG7879|protein_coding|CODING|FBtr0072827|);NON_SYNONYMOUS_CODING(MODERATE|MISSENSE|gaC/gaA|D122E|299|Pex10|protein_coding|CODING|FBtr0072743|);NON_SYNONYMOUS_CODING(M…	(TF_binding_site|BDTNP1_TFBS_dl|FBsf0000305041),(TF_binding_site|BDTNP1_TFBS_twi|FBsf0000202692),(TF_binding_site|mE1_TFBS_HSA|FBsf0000361162),(TF_binding_site|mE1_TFBS_sens|FBsf0000222446)
	X_4621535_SNP	G	T	T	0.3714	13	22	-10.53	8.354e-06	8.99376e-06	SiteClass[FBgn0029723|Proc-R|SYNONYMOUS_CODING|0],TranscriptAnnot[SYNONYMOUS_CODING(LOW|SILENT|gtT/gtG|V383|545|Proc-R|protein_coding|CODING|FBtr0070713|);SYNONYMOUS_CODING(LOW|SILENT|gtT/gtG|V383|545|Proc-R|protein_coding|CODING|FBtr0070714|);SYNONYMOUS_CODING(LOW|SILENT|gtT/gtG|V383|545|Proc-R|protein_coding|CODING|FBtr0100551|);SYNONYMOUS_CODING(LOW|SILENT|gtT/gtG|V383|545|Proc-R|protein_codin…	-
	3L_17670478_SNP	G	A	G	0.4545	15	18	-10.18	2.658e-06	1.81009e-05	SiteClass[FBgn0085280|CG34251|INTRON|0],TranscriptAnnot[INTRON(MODIFIER||||185|CG34251|protein_coding|CODING|FBtr0112445|2);INTRON(MODIFIER||||185|CG34251|protein_coding|CODING|FBtr0301012|2)]	-
	2L_5911553_SNP	A	G	G	0.3235	11	23	10.54	5.932e-06	3.37255e-05	SiteClass[FBgn0043362|bchs|SYNONYMOUS_CODING|0],TranscriptAnnot[SYNONYMOUS_CODING(LOW|SILENT|acG/acA|T520|3489|bchs|protein_coding|CODING|FBtr0079144|)]	-
L3 Larvae	3L_10564767_SNP	T	A	A	0.1471	5	29	-0.651	1.016e-07	5.61588e-08	SiteClass[FBgn0052062|A2bp1|INTRON|0],TranscriptAnnot[INTRON(MODIFIER||||547|A2bp1|protein_coding|CODING|FBtr0332985|2);INTRON(MODIFIER||||763|A2bp1|protein_coding|CODING|FBtr0113419|3);INTRON(MODIFIER||||796|A2bp1|protein_coding|CODING|FBtr0305094|4);INTRON(MODIFIER||||858|A2bp1|protein_coding|CODING|FBtr0305097|3);INTRON(MODIFIER||||865|A2bp1|protein_coding|CODING|FBtr0113418|3);INTRON(MODIFIER…	-
glycerol	2L_15951644_SNP	T	C	C	0.2121	7	26	-0.5631	4.824e-07	1.08226e-07	SiteClass[FBgn0028645|beat-Ib|INTRON|0],TranscriptAnnot[INTRON(MODIFIER||||327|beat-Ib|protein_coding|CODING|FBtr0080808|1);INTRON(MODIFIER||||327|beat-Ib|protein_coding|CODING|FBtr0300615|1)]	-
	2L_15951645_SNP	T	A	A	0.2121	7	26	-0.5631	4.824e-07	1.08226e-07	SiteClass[FBgn0028645|beat-Ib|INTRON|0],TranscriptAnnot[INTRON(MODIFIER||||327|beat-Ib|protein_coding|CODING|FBtr0080808|1);INTRON(MODIFIER||||327|beat-Ib|protein_coding|CODING|FBtr0300615|1)]	-
	2L_6720302_SNP	A	C	C	0.1471	5	29	-0.6209	1.208e-06	2.63181e-07	SiteClass[FBgn0025777|homer|DOWNSTREAM|94;FBgn0031851|CG11188|DOWNSTREAM|913],TranscriptAnnot[DOWNSTREAM(MODIFIER||||394|homer|protein_coding|CODING|FBtr0079306|);DOWNSTREAM(MODIFIER||||397|homer|protein_coding|CODING|FBtr0332330|);DOWNSTREAM(MODIFIER||||488|CG11188|protein_coding|CODING|FBtr0079299|);DOWNSTREAM(MODIFIER||||531|homer|protein_coding|CODING|FBtr0329893|);UTR_3_PRIME(MODIFIER||||394…	-
	2L_6720384_SNP	G	A	A	0.1471	5	29	-0.6209	1.208e-06	2.63181e-07	SiteClass[FBgn0025777|homer|DOWNSTREAM|12;FBgn0031851|CG11188|DOWNSTREAM|995],TranscriptAnnot[DOWNSTREAM(MODIFIER||||394|homer|protein_coding|CODING|FBtr0079306|);DOWNSTREAM(MODIFIER||||397|homer|protein_coding|CODING|FBtr0332330|);DOWNSTREAM(MODIFIER||||488|CG11188|protein_coding|CODING|FBtr0079299|);DOWNSTREAM(MODIFIER||||531|homer|protein_coding|CODING|FBtr0329893|);UTR_3_PRIME(MODIFIER||||394…	-
	3L_1666232_SNP	T	C	C	0.2121	7	26	-0.5493	8.114e-07	3.26763e-07	SiteClass[FBgn0035254|CG7974|SYNONYMOUS_CODING|0;FBgn0083121|Uhg7|DOWNSTREAM|56;FBgn0082944|snoRNA:Me28S-A2634c|DOWNSTREAM|205;FBgn0082945|snoRNA:Me28S-A2634b|DOWNSTREAM|433;FBgn0082946|snoRNA:Me28S-A2634a|DOWNSTREAM|660;FBgn0026372|RpL23A|DOWNSTREAM|960],TranscriptAnnot[DOWNSTREAM(MODIFIER||||277|RpL23A|protein_coding|CODING|FBtr0072805|);DOWNSTREAM(MODIFIER|||||Uhg7|ncRNA|NON_CODING|FBtr0300232…	(TF_binding_site|BDTNP1_TFBS_z|FBsf0000196924)
	2R_6444935_SNP	A	T	A	0.1875	6	26	-0.5745	3.498e-06	3.68644e-07	SiteClass[FBgn0263102|psq|UPSTREAM|458],TranscriptAnnot[INTERGENIC(MODIFIER|||||||||);UPSTREAM(MODIFIER||||1046|psq|protein_coding|CODING|FBtr0088276|);UPSTREAM(MODIFIER||||1064|psq|protein_coding|CODING|FBtr0088275|);UPSTREAM(MODIFIER||||1064|psq|protein_coding|CODING|FBtr0088282|);UPSTREAM(MODIFIER||||1123|psq|protein_coding|CODING|FBtr0330607|)]	(TF_binding_site|BDTNP1_TFBS_dl|FBsf0000301172),(TF_binding_site|BDTNP1_TFBS_hb|FBsf0000290046),(TF_binding_site|BDTNP1_TFBS_Med|FBsf0000279815),(TF_binding_site|mE1_TFBS_bab1|FBsf0000214209),(TF_binding_site|mE1_TFBS_cad|FBsf0000246280),(TF_binding_site|mE1_TFBS_HSA|FBsf0000355331),(TF_binding_site|mE1_TFBS_Ubx|FBsf0000263013)
	2R_6444938_SNP	A	T	A	0.1875	6	26	-0.5745	3.498e-06	3.68644e-07	SiteClass[FBgn0263102|psq|UPSTREAM|455],TranscriptAnnot[INTERGENIC(MODIFIER|||||||||);UPSTREAM(MODIFIER||||1046|psq|protein_coding|CODING|FBtr0088276|);UPSTREAM(MODIFIER||||1064|psq|protein_coding|CODING|FBtr0088275|);UPSTREAM(MODIFIER||||1064|psq|protein_coding|CODING|FBtr0088282|);UPSTREAM(MODIFIER||||1123|psq|protein_coding|CODING|FBtr0330607|)]	(TF_binding_site|BDTNP1_TFBS_dl|FBsf0000301172),(TF_binding_site|BDTNP1_TFBS_hb|FBsf0000290046),(TF_binding_site|BDTNP1_TFBS_Med|FBsf0000279815),(TF_binding_site|mE1_TFBS_bab1|FBsf0000214209),(TF_binding_site|mE1_TFBS_cad|FBsf0000246280),(TF_binding_site|mE1_TFBS_HSA|FBsf0000355331),(TF_binding_site|mE1_TFBS_Ubx|FBsf0000263013)
	3L_4708998_SNP	A	G	A	0.1176	4	30	-0.6795	1.417e-06	4.0558e-07	SiteClass[FBgn0035574|Gef64C|INTRON|0;FBgn0035570|CG13712|DOWNSTREAM|211],TranscriptAnnot[DOWNSTREAM(MODIFIER||||117|CG13712|protein_coding|CODING|FBtr0073364|);INTRON(MODIFIER||||1984|Gef64C|protein_coding|CODING|FBtr0073345|2);INTRON(MODIFIER||||1984|Gef64C|protein_coding|CODING|FBtr0332738|2)]	(TF_binding_site|BDTNP1_TFBS_da|FBsf0000326096),(TF_binding_site|BDTNP1_TFBS_dl|FBsf0000305661),(TF_binding_site|BDTNP1_TFBS_gt|FBsf0000293808),(TF_binding_site|BDTNP1_TFBS_twi|FBsf0000202958),(TF_binding_site|mE1_TFBS_HSA|FBsf0000362209)
	2L_14532447_SNP	G	C	C	0.1143	4	31	-0.6769	1.035e-06	4.7803e-07	SiteClass[|||],TranscriptAnnot[INTERGENIC(MODIFIER|||||||||)]	(TF_binding_site|mE1_TFBS_cad|FBsf0000242141)
	2R_18453451_SNP	G	A	G	0.1143	4	31	-0.6769	1.035e-06	4.7803e-07	SiteClass[FBgn0260866|dnr1|SYNONYMOUS_CODING|0],TranscriptAnnot[SYNONYMOUS_CODING(LOW|SILENT|ttC/ttT|F277|676|dnr1|protein_coding|CODING|FBtr0071837|);SYNONYMOUS_CODING(LOW|SILENT|ttC/ttT|F277|696|dnr1|protein_coding|CODING|FBtr0330229|)]	(TF_binding_site|mE1_TFBS_cad|FBsf0000247279),(TF_binding_site|mE1_TFBS_chinmo|FBsf0000211794)
	3L_9965591_SNP	C	G	C	0.1143	4	31	-0.6769	1.035e-06	4.7803e-07	SiteClass[FBgn0259932|CG42455|INTRON|0;FBgn0263251|vnc|INTRON|0;FBgn0036063|CG6674|UPSTREAM|437],TranscriptAnnot[INTRON(MODIFIER||||196|vnc|protein_coding|CODING|FBtr0076348|1);INTRON(MODIFIER||||196|vnc|protein_coding|CODING|FBtr0076349|1);INTRON(MODIFIER||||196|vnc|protein_coding|CODING|FBtr0076350|1);INTRON(MODIFIER||||78|CG42455|protein_coding|CODING|FBtr0300238|1);INTRON(MODIFIER||||78|CG424…	(TF_binding_site|BDTNP1_TFBS_dl|FBsf0000306592),(TF_binding_site|BDTNP1_TFBS_Med|FBsf0000282663),(TF_binding_site|BDTNP1_TFBS_twi|FBsf0000203364),(TF_binding_site|mE1_TFBS_D|FBsf0000239248),(TF_binding_site|mE1_TFBS_HSA|FBsf0000363812),(TF_binding_site|mE1_TFBS_Ubx|FBsf0000262382)
	X_12777119_SNP	T	C	C	0.1176	4	30	-0.6716	1.541e-06	7.152e-07	SiteClass[FBgn0259171|Pde9|INTRON|0],TranscriptAnnot[INTRON(MODIFIER||||1526|Pde9|protein_coding|CODING|FBtr0299635|2);INTRON(MODIFIER||||1526|Pde9|protein_coding|CODING|FBtr0333525|2);INTRON(MODIFIER||||1623|Pde9|protein_coding|CODING|FBtr0330395|2)]	-
	3L_1661484_SNP	G	A	A	0.2353	8	26	-0.5126	1.171e-06	7.94793e-07	SiteClass[FBgn0035253|CG7971|SYNONYMOUS_CODING|0],TranscriptAnnot[SYNONYMOUS_CODING(LOW|SILENT|ggT/ggC|G150|1062|CG7971|protein_coding|CODING|FBtr0072806|);SYNONYMOUS_CODING(LOW|SILENT|ggT/ggC|G150|1062|CG7971|protein_coding|CODING|FBtr0309252|);SYNONYMOUS_CODING(LOW|SILENT|ggT/ggC|G150|1107|CG7971|protein_coding|CODING|FBtr0072807|);SYNONYMOUS_CODING(LOW|SILENT|ggT/ggC|G375|1655|CG7971|protein_c…	(TF_binding_site|mE1_TFBS_chinmo|FBsf0000209561)
	3L_1664169_INS	GAATCT	AGG	AGG	0.2353	8	26	-0.5126	1.171e-06	7.94793e-07	SiteClass[FBgn0035253|CG7971|INTRON|0;FBgn0035254|CG7974|UPSTREAM|969],TranscriptAnnot[INTRON(MODIFIER||||1062|CG7971|protein_coding|CODING|FBtr0072806|2);INTRON(MODIFIER||||1062|CG7971|protein_coding|CODING|FBtr0309252|2);INTRON(MODIFIER||||1107|CG7971|protein_coding|CODING|FBtr0072807|2);INTRON(MODIFIER||||1655|CG7971|protein_coding|CODING|FBtr0303107|2);UPSTREAM(MODIFIER||||294|CG7974|protein_…	(TF_binding_site|BDTNP1_TFBS_dl|FBsf0000305078)
	3L_1666247_SNP	T	A	A	0.2353	8	26	-0.5126	1.171e-06	7.94793e-07	SiteClass[FBgn0035254|CG7974|UTR_3_PRIME|0;FBgn0083121|Uhg7|DOWNSTREAM|41;FBgn0082944|snoRNA:Me28S-A2634c|DOWNSTREAM|190;FBgn0082945|snoRNA:Me28S-A2634b|DOWNSTREAM|418;FBgn0082946|snoRNA:Me28S-A2634a|DOWNSTREAM|645;FBgn0026372|RpL23A|DOWNSTREAM|945],TranscriptAnnot[DOWNSTREAM(MODIFIER||||277|RpL23A|protein_coding|CODING|FBtr0072805|);DOWNSTREAM(MODIFIER|||||Uhg7|ncRNA|NON_CODING|FBtr0300232|);DOW…	(TF_binding_site|BDTNP1_TFBS_z|FBsf0000196924),(TF_binding_site|mE1_TFBS_zfh1|FBsf0000334770)
	3L_1670261_SNP	T	G	G	0.2353	8	26	-0.5126	1.171e-06	7.94793e-07	SiteClass[FBgn0035256|CG13930|DOWNSTREAM|146;FBgn0035255|RabX5|UPSTREAM|153],TranscriptAnnot[DOWNSTREAM(MODIFIER||||685|CG13930|protein_coding|CODING|FBtr0072803|);INTERGENIC(MODIFIER|||||||||);UPSTREAM(MODIFIER||||277|RabX5|protein_coding|CODING|FBtr0301528|)]	(TF_binding_site|mE1_TFBS_chinmo|FBsf0000209563)
	2R_7493307_SNP	G	A	A	0.1765	6	28	-0.5624	2.317e-06	8.3331e-07	SiteClass[FBgn0033636|tou|INTRON|0],TranscriptAnnot[INTRON(MODIFIER||||2999|tou|protein_coding|CODING|FBtr0088091|1);INTRON(MODIFIER||||3131|tou|protein_coding|CODING|FBtr0113066|1);UPSTREAM(MODIFIER||||3094|tou|protein_coding|CODING|FBtr0333071|)]	(TF_binding_site|BDTNP1_TFBS_da|FBsf0000323879),(TF_binding_site|BDTNP1_TFBS_dl|FBsf0000301440),(TF_binding_site|BDTNP1_TFBS_Med|FBsf0000279956),(TF_binding_site|mE1_TFBS_HSA|FBsf0000355691),(TF_binding_site|mE1_TFBS_Kr|FBsf0000253381),(TF_binding_site|mE1_TFBS_Trl|FBsf0000338401)
	2R_18453631_SNP	G	C	G	0.1176	4	30	-0.6689	1.358e-06	8.5476e-07	SiteClass[FBgn0260866|dnr1|SYNONYMOUS_CODING|0],TranscriptAnnot[SYNONYMOUS_CODING(LOW|SILENT|ccC/ccG|P217|676|dnr1|protein_coding|CODING|FBtr0071837|);SYNONYMOUS_CODING(LOW|SILENT|ccC/ccG|P217|696|dnr1|protein_coding|CODING|FBtr0330229|)]	(TF_binding_site|mE1_TFBS_cad|FBsf0000247279),(TF_binding_site|mE1_TFBS_chinmo|FBsf0000211794)
	2R_7493315_SNP	C	T	T	0.2	7	28	-0.526	2.337e-06	9.50625e-07	SiteClass[FBgn0033636|tou|INTRON|0],TranscriptAnnot[INTRON(MODIFIER||||2999|tou|protein_coding|CODING|FBtr0088091|1);INTRON(MODIFIER||||3131|tou|protein_coding|CODING|FBtr0113066|1);UPSTREAM(MODIFIER||||3094|tou|protein_coding|CODING|FBtr0333071|)]	(TF_binding_site|BDTNP1_TFBS_da|FBsf0000323879),(TF_binding_site|BDTNP1_TFBS_dl|FBsf0000301440),(TF_binding_site|BDTNP1_TFBS_Med|FBsf0000279956),(TF_binding_site|mE1_TFBS_HSA|FBsf0000355691),(TF_binding_site|mE1_TFBS_Kr|FBsf0000253381),(TF_binding_site|mE1_TFBS_Trl|FBsf0000338401)
	2R_5141885_SNP	G	A	A	0.1176	4	30	-0.6669	1.163e-06	9.54355e-07	SiteClass[FBgn0020621|Pkn|SYNONYMOUS_CODING|0],TranscriptAnnot[SYNONYMOUS_CODING(LOW|SILENT|tcT/tcC|S1085|1167|Pkn|protein_coding|CODING|FBtr0339291|);SYNONYMOUS_CODING(LOW|SILENT|tcT/tcC|S1108|1190|Pkn|protein_coding|CODING|FBtr0088601|);SYNONYMOUS_CODING(LOW|SILENT|tcT/tcC|S1123|1205|Pkn|protein_coding|CODING|FBtr0088603|);SYNONYMOUS_CODING(LOW|SILENT|tcT/tcC|S1145|1227|Pkn|protein_coding|CODIN…	-
	3L_1869803_SNP	T	A	A	0.1471	5	29	-0.6023	3.359e-06	9.59796e-07	SiteClass[FBgn0035286|CG13924|UPSTREAM|216],TranscriptAnnot[INTERGENIC(MODIFIER|||||||||);UPSTREAM(MODIFIER||||481|CG13924|protein_coding|CODING|FBtr0300120|);UPSTREAM(MODIFIER||||494|CG13924|protein_coding|CODING|FBtr0303153|)]	(TF_binding_site|mE1_TFBS_cad|FBsf0000244010),(TF_binding_site|mE1_TFBS_chinmo|FBsf0000209594)
	3L_1660007_SNP	A	G	G	0.1212	4	29	-0.6607	5.214e-06	1.13126e-06	SiteClass[FBgn0035253|CG7971|DOWNSTREAM|592],TranscriptAnnot[DOWNSTREAM(MODIFIER||||158|CG7971|protein_coding|CODING|FBtr0072808|);INTRON(MODIFIER||||1062|CG7971|protein_coding|CODING|FBtr0072806|5);INTRON(MODIFIER||||1062|CG7971|protein_coding|CODING|FBtr0309252|5);INTRON(MODIFIER||||1107|CG7971|protein_coding|CODING|FBtr0072807|5);INTRON(MODIFIER||||1655|CG7971|protein_coding|CODING|FBtr0303107…	-
	3L_1663753_SNP	C	A	A	0.2647	9	25	-0.4883	1.635e-06	1.13197e-06	SiteClass[FBgn0035253|CG7971|INTRON|0],TranscriptAnnot[INTRON(MODIFIER||||1062|CG7971|protein_coding|CODING|FBtr0072806|3);INTRON(MODIFIER||||1062|CG7971|protein_coding|CODING|FBtr0309252|3);INTRON(MODIFIER||||1107|CG7971|protein_coding|CODING|FBtr0072807|3);INTRON(MODIFIER||||158|CG7971|protein_coding|CODING|FBtr0072808|2);INTRON(MODIFIER||||1655|CG7971|protein_coding|CODING|FBtr0303107|3)]	(TF_binding_site|BDTNP1_TFBS_dl|FBsf0000305078)
	X_9471709_SNP	T	A	T	0.1714	6	29	-0.5558	2.705e-06	1.22607e-06	SiteClass[FBgn0052699|CG32699|INTRON|0],TranscriptAnnot[INTRON(MODIFIER||||452|CG32699|protein_coding|CODING|FBtr0071369|1);INTRON(MODIFIER||||533|CG32699|protein_coding|CODING|FBtr0110850|1)]	-
	3L_4877319_SNP	C	A	C	0.1875	6	26	-0.5623	6.429e-06	1.26056e-06	SiteClass[FBgn0035581|CG17150|INTRON|0],TranscriptAnnot[INTRON(MODIFIER||||4385|CG17150|protein_coding|CODING|FBtr0289982|26)]	-
	2L_13475407_SNP	T	G	G	0.1212	4	29	-0.656	6.9e-06	1.2709e-06	SiteClass[FBgn0263354|CG42784|INTRON|0],TranscriptAnnot[INTRON(MODIFIER||||628|CG42784|protein_coding|CODING|FBtr0308952|1);NON_SYNONYMOUS_CODING(MODERATE|MISSENSE|caG/caT|Q62H|984|CG42784|protein_coding|CODING|FBtr0308949|)]	(TF_binding_site|BDTNP1_TFBS_sna|FBsf0000268673),(TF_binding_site|mE1_TFBS_chinmo|FBsf0000207669)
	3R_5981387_SNP	T	C	C	0.1176	4	30	-0.6534	5.196e-06	1.35063e-06	SiteClass[FBgn0086359|Invadolysin|INTRON|0],TranscriptAnnot[INTRON(MODIFIER||||683|Invadolysin|protein_coding|CODING|FBtr0082181|2)]	-
	2R_1526759_SNP	C	G	G	0.1212	4	29	-0.662	1.924e-06	1.37837e-06	SiteClass[|||],TranscriptAnnot[INTERGENIC(MODIFIER|||||||||)]	(transposable_element|FlyBase|FBti0063053)
	2L_1365455_SNP	T	G	G	0.1143	4	31	-0.6509	3.913e-06	1.48361e-06	SiteClass[|||],TranscriptAnnot[INTERGENIC(MODIFIER|||||||||)]	-
	2L_6728168_SNP	A	G	G	0.1143	4	31	-0.6509	3.913e-06	1.48361e-06	SiteClass[FBgn0046704|Liprin-alpha|SYNONYMOUS_CODING|0],TranscriptAnnot[SYNONYMOUS_CODING(LOW|SILENT|aaG/aaA|K467|1158|Liprin-alpha|protein_coding|CODING|FBtr0329941|);SYNONYMOUS_CODING(LOW|SILENT|aaG/aaA|K510|1201|Liprin-alpha|protein_coding|CODING|FBtr0079300|);SYNONYMOUS_CODING(LOW|SILENT|aaG/aaA|K510|1201|Liprin-alpha|protein_coding|CODING|FBtr0079301|);SYNONYMOUS_CODING(LOW|SILENT|aaG/aaA|K5…	(TF_binding_site|mE1_TFBS_chinmo|FBsf0000207391)
	2L_6728396_SNP	G	C	C	0.1143	4	31	-0.6509	3.913e-06	1.48361e-06	SiteClass[FBgn0046704|Liprin-alpha|SYNONYMOUS_CODING|0],TranscriptAnnot[SYNONYMOUS_CODING(LOW|SILENT|gcC/gcG|A543|1158|Liprin-alpha|protein_coding|CODING|FBtr0329941|);SYNONYMOUS_CODING(LOW|SILENT|gcC/gcG|A586|1201|Liprin-alpha|protein_coding|CODING|FBtr0079300|);SYNONYMOUS_CODING(LOW|SILENT|gcC/gcG|A586|1201|Liprin-alpha|protein_coding|CODING|FBtr0079301|);SYNONYMOUS_CODING(LOW|SILENT|gcC/gcG|A5…	(TF_binding_site|mE1_TFBS_chinmo|FBsf0000207391)
	3L_13361436_SNP	A	T	T	0.1143	4	31	-0.6509	3.913e-06	1.48361e-06	SiteClass[|||],TranscriptAnnot[INTERGENIC(MODIFIER|||||||||)]	-
	3L_13361575_SNP	T	A	A	0.1143	4	31	-0.6509	3.913e-06	1.48361e-06	SiteClass[|||],TranscriptAnnot[INTERGENIC(MODIFIER|||||||||)]	-
	3L_13361581_SNP	G	A	A	0.1143	4	31	-0.6509	3.913e-06	1.48361e-06	SiteClass[|||],TranscriptAnnot[INTERGENIC(MODIFIER|||||||||)]	-
	3L_13361584_SNP	A	T	T	0.1143	4	31	-0.6509	3.913e-06	1.48361e-06	SiteClass[|||],TranscriptAnnot[INTERGENIC(MODIFIER|||||||||)]	-
	3L_13361605_SNP	C	G	G	0.1143	4	31	-0.6509	3.913e-06	1.48361e-06	SiteClass[|||],TranscriptAnnot[INTERGENIC(MODIFIER|||||||||)]	-
	3L_13361672_SNP	C	A	A	0.1143	4	31	-0.6509	3.913e-06	1.48361e-06	SiteClass[|||],TranscriptAnnot[INTERGENIC(MODIFIER|||||||||)]	-
	3L_13361675_SNP	T	A	A	0.1143	4	31	-0.6509	3.913e-06	1.48361e-06	SiteClass[|||],TranscriptAnnot[INTERGENIC(MODIFIER|||||||||)]	-
	3L_13361704_SNP	T	C	C	0.1143	4	31	-0.6509	3.913e-06	1.48361e-06	SiteClass[|||],TranscriptAnnot[INTERGENIC(MODIFIER|||||||||)]	-
	3L_13362322_SNP	A	C	C	0.1143	4	31	-0.6509	3.913e-06	1.48361e-06	SiteClass[|||],TranscriptAnnot[INTERGENIC(MODIFIER|||||||||)]	-
	3L_13362810_SNP	A	G	G	0.1143	4	31	-0.6509	3.913e-06	1.48361e-06	SiteClass[|||],TranscriptAnnot[INTERGENIC(MODIFIER|||||||||)]	(TF_binding_site|mE1_TFBS_cad|FBsf0000244913)
	3L_13372307_SNP	A	T	T	0.1143	4	31	-0.6509	3.913e-06	1.48361e-06	SiteClass[FBgn0036350|CG14111|INTRON|0;FBgn0036349|SNCF|DOWNSTREAM|17],TranscriptAnnot[DOWNSTREAM(MODIFIER||||146|SNCF|protein_coding|CODING|FBtr0075840|);INTRON(MODIFIER||||253|CG14111|protein_coding|CODING|FBtr0331787|1)]	(TF_binding_site|BDTNP1_TFBS_bcd|FBsf0000333877),(TF_binding_site|BDTNP1_TFBS_da|FBsf0000326918),(TF_binding_site|BDTNP1_TFBS_dl|FBsf0000307229),(TF_binding_site|BDTNP1_TFBS_gt|FBsf0000293951),(TF_binding_site|BDTNP1_TFBS_hb|FBsf0000291382),(TF_binding_site|BDTNP1_TFBS_Med|FBsf0000282985),(TF_binding_site|BDTNP1_TFBS_shn|FBsf0000273927),(TF_binding_site|BDTNP1_TFBS_sna|FBsf0000269377),(TF_binding…
	3R_5986110_SNP	T	A	A	0.1143	4	31	-0.6509	3.913e-06	1.48361e-06	SiteClass[FBgn0037794|CG6254|NON_SYNONYMOUS_CODING|0],TranscriptAnnot[NON_SYNONYMOUS_CODING(MODERATE|MISSENSE|gaT/gaA|D273E|634|CG6254|protein_coding|CODING|FBtr0082184|)]	(TF_binding_site|mE1_TFBS_sens|FBsf0000231085)
	3R_5986238_SNP	G	C	C	0.1143	4	31	-0.6509	3.913e-06	1.48361e-06	SiteClass[FBgn0037794|CG6254|NON_SYNONYMOUS_CODING|0;FBgn0040238|Best1|DOWNSTREAM|948],TranscriptAnnot[DOWNSTREAM(MODIFIER||||769|Best1|protein_coding|CODING|FBtr0114590|);NON_SYNONYMOUS_CODING(MODERATE|MISSENSE|Gtt/Ctt|V231L|634|CG6254|protein_coding|CODING|FBtr0082184|)]	(TF_binding_site|mE1_TFBS_sens|FBsf0000231085)
	3R_5986885_SNP	C	T	T	0.1143	4	31	-0.6509	3.913e-06	1.48361e-06	SiteClass[FBgn0037794|CG6254|SYNONYMOUS_CODING|0;FBgn0040238|Best1|DOWNSTREAM|301],TranscriptAnnot[DOWNSTREAM(MODIFIER||||721|Best1|protein_coding|CODING|FBtr0082183|);DOWNSTREAM(MODIFIER||||736|Best1|protein_coding|CODING|FBtr0337020|);DOWNSTREAM(MODIFIER||||769|Best1|protein_coding|CODING|FBtr0114590|);DOWNSTREAM(MODIFIER||||784|Best1|protein_coding|CODING|FBtr0306023|);SYNONYMOUS_CODING(LOW|SI…	-
	3L_13361592_SNP	G	T	T	0.1176	4	30	-0.6518	5.526e-06	1.48933e-06	SiteClass[|||],TranscriptAnnot[INTERGENIC(MODIFIER|||||||||)]	-
	2R_1504459_SNP	A	G	G	0.125	4	28	-0.6604	3.012e-06	1.51768e-06	SiteClass[|||],TranscriptAnnot[INTERGENIC(MODIFIER|||||||||)]	-
	3L_1606907_SNP	T	C	C	0.2059	7	27	-0.532	2.153e-06	1.59145e-06	SiteClass[FBgn0035240|CG33791|INTRON|0;FBgn0035239|CG18170|INTRON|0],TranscriptAnnot[INTRON(MODIFIER||||1238|CG33791|protein_coding|CODING|FBtr0091792|5);INTRON(MODIFIER||||1238|CG33791|protein_coding|CODING|FBtr0091794|7);INTRON(MODIFIER||||1241|CG33791|protein_coding|CODING|FBtr0300891|5);INTRON(MODIFIER||||1241|CG33791|protein_coding|CODING|FBtr0300892|7);INTRON(MODIFIER||||1282|CG33791|protei…	(TF_binding_site|mE1_TFBS_cad|FBsf0000243980),(TF_binding_site|mE1_TFBS_chinmo|FBsf0000209549)
	X_18262665_SNP	G	T	T	0.1212	4	29	-0.6488	3.871e-06	1.62292e-06	SiteClass[FBgn0014467|CrebB-17A|INTRON|0],TranscriptAnnot[INTRON(MODIFIER||||281|CrebB-17A|protein_coding|CODING|FBtr0112879|1);INTRON(MODIFIER||||281|CrebB-17A|protein_coding|CODING|FBtr0310341|2);INTRON(MODIFIER||||327|CrebB-17A|protein_coding|CODING|FBtr0112878|1)]	(TF_binding_site|BDTNP1_TFBS_dl|FBsf0000320070),(TF_binding_site|BDTNP1_TFBS_sna|FBsf0000270414),(TF_binding_site|mE1_TFBS_HSA|FBsf0000349174)
	3L_1659807_SNP	T	G	G	0.2353	8	26	-0.4968	3.432e-06	1.62589e-06	SiteClass[FBgn0035253|CG7971|DOWNSTREAM|792],TranscriptAnnot[DOWNSTREAM(MODIFIER||||158|CG7971|protein_coding|CODING|FBtr0072808|);INTRON(MODIFIER||||1062|CG7971|protein_coding|CODING|FBtr0072806|6);INTRON(MODIFIER||||1062|CG7971|protein_coding|CODING|FBtr0309252|6);INTRON(MODIFIER||||1107|CG7971|protein_coding|CODING|FBtr0072807|6);INTRON(MODIFIER||||1655|CG7971|protein_coding|CODING|FBtr0303107…	-
	3L_1606983_SNP	T	C	C	0.2059	7	27	-0.5293	2.46e-06	1.67972e-06	SiteClass[FBgn0035240|CG33791|SYNONYMOUS_CODING|0;FBgn0035239|CG18170|UTR_3_PRIME|0],TranscriptAnnot[SYNONYMOUS_CODING(LOW|SILENT|ccC/ccT|P605|1238|CG33791|protein_coding|CODING|FBtr0091792|);SYNONYMOUS_CODING(LOW|SILENT|ccC/ccT|P605|1238|CG33791|protein_coding|CODING|FBtr0091794|);SYNONYMOUS_CODING(LOW|SILENT|ccC/ccT|P605|1241|CG33791|protein_coding|CODING|FBtr0300891|);SYNONYMOUS_CODING(LOW|SIL…	(TF_binding_site|mE1_TFBS_cad|FBsf0000243980),(TF_binding_site|mE1_TFBS_chinmo|FBsf0000209549)
	2R_1505984_SNP	A	T	T	0.1333	4	26	-0.6616	3.485e-06	2.00231e-06	SiteClass[|||],TranscriptAnnot[INTERGENIC(MODIFIER|||||||||)]	(transposable_element|FlyBase|FBti0018979)
	3L_1666220_SNP	C	T	T	0.2647	9	25	-0.4797	2.996e-06	2.05304e-06	SiteClass[FBgn0035254|CG7974|SYNONYMOUS_CODING|0;FBgn0083121|Uhg7|DOWNSTREAM|68;FBgn0082944|snoRNA:Me28S-A2634c|DOWNSTREAM|217;FBgn0082945|snoRNA:Me28S-A2634b|DOWNSTREAM|445;FBgn0082946|snoRNA:Me28S-A2634a|DOWNSTREAM|672;FBgn0026372|RpL23A|DOWNSTREAM|972],TranscriptAnnot[DOWNSTREAM(MODIFIER||||277|RpL23A|protein_coding|CODING|FBtr0072805|);DOWNSTREAM(MODIFIER|||||Uhg7|ncRNA|NON_CODING|FBtr0300232…	(TF_binding_site|BDTNP1_TFBS_z|FBsf0000196924)
	2R_12231228_DEL	A	AGGATCAGATCTCAGATCTTA	AGGATCAGATCTCAGATCTTA	0.1176	4	30	-0.6485	7.854e-07	2.23315e-06	SiteClass[FBgn0034117|CG7997|INTRON|0;FBgn0034118|Nup62|UPSTREAM|653],TranscriptAnnot[INTRON(MODIFIER||||417|CG7997|protein_coding|CODING|FBtr0087171|1);UPSTREAM(MODIFIER||||394|Nup62|protein_coding|CODING|FBtr0087150|);UPSTREAM(MODIFIER||||417|CG7997|protein_coding|CODING|FBtr0087172|)]	(TF_binding_site|BDTNP1_TFBS_dl|FBsf0000302595),(TF_binding_site|BDTNP1_TFBS_ftz|FBsf0000295218),(TF_binding_site|BDTNP1_TFBS_Med|FBsf0000280572),(TF_binding_site|BDTNP1_TFBS_twi|FBsf0000199570),(TF_binding_site|mE1_TFBS_bab1|FBsf0000214284)
	2R_12231574_SNP	C	T	T	0.1176	4	30	-0.6485	7.854e-07	2.23315e-06	SiteClass[FBgn0034117|CG7997|INTRON|0;FBgn0034118|Nup62|UPSTREAM|308],TranscriptAnnot[INTRON(MODIFIER||||417|CG7997|protein_coding|CODING|FBtr0087171|1);UPSTREAM(MODIFIER||||394|Nup62|protein_coding|CODING|FBtr0087150|);UPSTREAM(MODIFIER||||417|CG7997|protein_coding|CODING|FBtr0087172|)]	(TF_binding_site|BDTNP1_TFBS_dl|FBsf0000302595),(TF_binding_site|BDTNP1_TFBS_ftz|FBsf0000295218),(TF_binding_site|BDTNP1_TFBS_Med|FBsf0000280572),(TF_binding_site|BDTNP1_TFBS_twi|FBsf0000199570),(TF_binding_site|mE1_TFBS_bab1|FBsf0000214284),(TF_binding_site|mE1_TFBS_HSA|FBsf0000357418)
	2R_12231783_SNP	C	G	G	0.1176	4	30	-0.6485	7.854e-07	2.23315e-06	SiteClass[FBgn0034117|CG7997|UPSTREAM|99;FBgn0034118|Nup62|UPSTREAM|99],TranscriptAnnot[INTERGENIC(MODIFIER|||||||||);UPSTREAM(MODIFIER||||394|Nup62|protein_coding|CODING|FBtr0087150|);UPSTREAM(MODIFIER||||417|CG7997|protein_coding|CODING|FBtr0087171|);UPSTREAM(MODIFIER||||417|CG7997|protein_coding|CODING|FBtr0087172|)]	(TF_binding_site|BDTNP1_TFBS_dl|FBsf0000302595),(TF_binding_site|BDTNP1_TFBS_ftz|FBsf0000295218),(TF_binding_site|BDTNP1_TFBS_Med|FBsf0000280572),(TF_binding_site|BDTNP1_TFBS_twi|FBsf0000199571),(TF_binding_site|mE1_TFBS_bab1|FBsf0000214284),(TF_binding_site|mE1_TFBS_HSA|FBsf0000357418)
	2R_12231800_SNP	T	A	A	0.1176	4	30	-0.6485	7.854e-07	2.23315e-06	SiteClass[FBgn0034118|Nup62|UPSTREAM|82;FBgn0034117|CG7997|UPSTREAM|116],TranscriptAnnot[INTERGENIC(MODIFIER|||||||||);UPSTREAM(MODIFIER||||394|Nup62|protein_coding|CODING|FBtr0087150|);UPSTREAM(MODIFIER||||417|CG7997|protein_coding|CODING|FBtr0087171|);UPSTREAM(MODIFIER||||417|CG7997|protein_coding|CODING|FBtr0087172|)]	(TF_binding_site|BDTNP1_TFBS_Med|FBsf0000280572),(TF_binding_site|BDTNP1_TFBS_twi|FBsf0000199571),(TF_binding_site|mE1_TFBS_bab1|FBsf0000214284),(TF_binding_site|mE1_TFBS_HSA|FBsf0000357418)
	2R_12231852_SNP	G	T	T	0.1176	4	30	-0.6485	7.854e-07	2.23315e-06	SiteClass[FBgn0034118|Nup62|UPSTREAM|30;FBgn0034117|CG7997|UPSTREAM|168],TranscriptAnnot[INTERGENIC(MODIFIER|||||||||);UPSTREAM(MODIFIER||||394|Nup62|protein_coding|CODING|FBtr0087150|);UPSTREAM(MODIFIER||||417|CG7997|protein_coding|CODING|FBtr0087171|);UPSTREAM(MODIFIER||||417|CG7997|protein_coding|CODING|FBtr0087172|)]	(insulator|Insulator_Class_I.mE01|FBsf0000156342),(TF_binding_site|BDTNP1_TFBS_dl|FBsf0000302596),(TF_binding_site|BDTNP1_TFBS_ftz|FBsf0000295219),(TF_binding_site|BDTNP1_TFBS_Med|FBsf0000280572),(TF_binding_site|BDTNP1_TFBS_twi|FBsf0000199571),(TF_binding_site|mE1_TFBS_bab1|FBsf0000214284),(TF_binding_site|mE1_TFBS_HSA|FBsf0000357418)
	2R_12231978_SNP	C	T	T	0.1176	4	30	-0.6485	7.854e-07	2.23315e-06	SiteClass[FBgn0034118|Nup62|UTR_5_PRIME|0;FBgn0034117|CG7997|UPSTREAM|294],TranscriptAnnot[UPSTREAM(MODIFIER||||417|CG7997|protein_coding|CODING|FBtr0087171|);UPSTREAM(MODIFIER||||417|CG7997|protein_coding|CODING|FBtr0087172|);UTR_5_PRIME(MODIFIER||||394|Nup62|protein_coding|CODING|FBtr0087150|1)]	(TF_binding_site|BDTNP1_TFBS_dl|FBsf0000302596),(TF_binding_site|BDTNP1_TFBS_ftz|FBsf0000295219),(TF_binding_site|BDTNP1_TFBS_Med|FBsf0000280572),(TF_binding_site|BDTNP1_TFBS_twi|FBsf0000199571),(TF_binding_site|mE1_TFBS_bab1|FBsf0000214284),(TF_binding_site|mE1_TFBS_eve|FBsf0000251593),(TF_binding_site|mE1_TFBS_HSA|FBsf0000357418)
	2L_15464659_SNP	A	C	C	0.3125	10	22	-0.4652	8.902e-06	2.29571e-06	SiteClass[|||],TranscriptAnnot[INTERGENIC(MODIFIER|||||||||)]	-
	2L_1360432_SNP	A	T	T	0.1471	5	29	-0.5882	7.098e-06	2.35195e-06	SiteClass[FBgn0053126|NLaz|INTRON|0;FBgn0051659|CG31659|UPSTREAM|642],TranscriptAnnot[INTRON(MODIFIER||||224|NLaz|protein_coding|CODING|FBtr0077942|5);INTRON(MODIFIER||||245|NLaz|protein_coding|CODING|FBtr0329947|5);UPSTREAM(MODIFIER||||175|CG31659|protein_coding|CODING|FBtr0301010|);UPSTREAM(MODIFIER||||192|CG31659|protein_coding|CODING|FBtr0077943|)]	-
	2L_1361727_SNP	T	C	C	0.1429	5	30	-0.5854	5.475e-06	2.62977e-06	SiteClass[FBgn0053126|NLaz|UTR_5_PRIME|0],TranscriptAnnot[UTR_5_PRIME(MODIFIER||||224|NLaz|protein_coding|CODING|FBtr0077942|1);UTR_5_PRIME(MODIFIER||||245|NLaz|protein_coding|CODING|FBtr0329947|1)]	(TF_binding_site|mE1_TFBS_cad|FBsf0000241100)
	2R_5107966_SNP	T	A	A	0.1176	4	30	-0.6407	4.494e-06	2.81591e-06	SiteClass[|||],TranscriptAnnot[INTERGENIC(MODIFIER|||||||||)]	-
	2R_12232003_SNP	A	G	G	0.129	4	27	-0.6429	1.353e-06	3.05264e-06	SiteClass[FBgn0034118|Nup62|UTR_5_PRIME|0;FBgn0034117|CG7997|UPSTREAM|319],TranscriptAnnot[UPSTREAM(MODIFIER||||417|CG7997|protein_coding|CODING|FBtr0087171|);UPSTREAM(MODIFIER||||417|CG7997|protein_coding|CODING|FBtr0087172|);UTR_5_PRIME(MODIFIER||||394|Nup62|protein_coding|CODING|FBtr0087150|1)]	(TF_binding_site|BDTNP1_TFBS_dl|FBsf0000302596),(TF_binding_site|BDTNP1_TFBS_ftz|FBsf0000295219),(TF_binding_site|BDTNP1_TFBS_Med|FBsf0000280572),(TF_binding_site|BDTNP1_TFBS_twi|FBsf0000199571),(TF_binding_site|mE1_TFBS_bab1|FBsf0000214284),(TF_binding_site|mE1_TFBS_eve|FBsf0000251593),(TF_binding_site|mE1_TFBS_HSA|FBsf0000357418)
	X_9803224_DEL	ATCTTAAGTA	A	ATCTTAAGTA	0.1875	6	26	-0.5442	2.692e-06	3.82595e-06	SiteClass[FBgn0030162|CG1986|DOWNSTREAM|200],TranscriptAnnot[DOWNSTREAM(MODIFIER||||404|CG1986|protein_coding|CODING|FBtr0071395|);INTERGENIC(MODIFIER|||||||||)]	(insulator|Insulator_Class_II.mE01|FBsf0000152302)
	2L_15965608_SNP	A	G	G	0.125	4	28	-0.6267	8.204e-06	4.51849e-06	SiteClass[|||],TranscriptAnnot[INTERGENIC(MODIFIER|||||||||)]	-
	2R_7671121_SNP	G	C	G	0.4	12	18	-0.4471	8.363e-06	4.80648e-06	SiteClass[FBgn0033652|ths|INTRON|0],TranscriptAnnot[INTRON(MODIFIER||||737|ths|protein_coding|CODING|FBtr0304622|2)]	-
	2R_18028480_SNP	A	G	G	0.1471	5	29	-0.5669	5.597e-06	4.97868e-06	SiteClass[FBgn0029084|gom|SYNONYMOUS_CODING|0;FBgn0000008|a|INTRON|0],TranscriptAnnot[INTRON(MODIFIER||||1329|a|protein_coding|CODING|FBtr0071763|2);INTRON(MODIFIER||||1329|a|protein_coding|CODING|FBtr0071764|1);INTRON(MODIFIER||||1329|a|protein_coding|CODING|FBtr0100521|2);SYNONYMOUS_CODING(LOW|SILENT|gaG/gaA|E237|305|gom|protein_coding|CODING|FBtr0071766|)]	(TF_binding_site|mE1_TFBS_chinmo|FBsf0000211748)
	3L_11916136_SNP	C	T	C	0.2941	10	24	-0.4534	6.691e-06	1.03979e-05	SiteClass[FBgn0036222|CG5718|SYNONYMOUS_CODING|0;FBgn0036221|CG11588|DOWNSTREAM|437],TranscriptAnnot[DOWNSTREAM(MODIFIER||||270|CG11588|protein_coding|CODING|FBtr0076038|);DOWNSTREAM(MODIFIER||||270|CG11588|protein_coding|CODING|FBtr0332069|);SYNONYMOUS_CODING(LOW|SILENT|gaG/gaA|E552|651|CG5718|protein_coding|CODING|FBtr0076069|)]	(TF_binding_site|mE1_TFBS_cad|FBsf0000244791)
	3L_1672728_SNP	A	G	G	0.1875	6	26	-0.5027	3.806e-06	7.06638e-05	SiteClass[FBgn0035256|CG13930|UPSTREAM|1],TranscriptAnnot[INTERGENIC(MODIFIER|||||||||);UPSTREAM(MODIFIER||||685|CG13930|protein_coding|CODING|FBtr0072803|)]	(TF_binding_site|mE1_TFBS_cad|FBsf0000243989),(TF_binding_site|mE1_TFBS_chinmo|FBsf0000209563)
L3 Larvae	2L_15174026_SNP	C	T	T	0.1212	4	29	-12.16	1.106e-06	1.92232e-07	SiteClass[FBgn0028888|CG4168|INTRON|0],TranscriptAnnot[INTRON(MODIFIER||||1330|CG4168|protein_coding|CODING|FBtr0305559|2)]	-
TAG	3R_2813642_SNP	G	A	G	0.1143	4	31	-12.01	7.07e-07	2.69157e-07	SiteClass[FBgn0260642|Antp|INTRON|0],TranscriptAnnot[INTRON(MODIFIER||||361|Antp|protein_coding|CODING|FBtr0081649|1);INTRON(MODIFIER||||365|Antp|protein_coding|CODING|FBtr0081650|1);INTRON(MODIFIER||||374|Antp|protein_coding|CODING|FBtr0081651|1);INTRON(MODIFIER||||378|Antp|protein_coding|CODING|FBtr0081647|1);INTRON(MODIFIER||||378|Antp|protein_coding|CODING|FBtr0081654|1)]	(TF_binding_site|BDTNP1_TFBS_dl|FBsf0000310103),(TF_binding_site|BDTNP1_TFBS_gt|FBsf0000294266),(TF_binding_site|BDTNP1_TFBS_hb|FBsf0000292274),(TF_binding_site|BDTNP1_TFBS_Med|FBsf0000284476),(TF_binding_site|BDTNP1_TFBS_twi|FBsf0000264323),(TF_binding_site|mE1_TFBS_cad|FBsf0000247798),(TF_binding_site|mE1_TFBS_HSA|FBsf0000369157)
	2L_4044890_SNP	A	G	G	0.1176	4	30	-11.74	2.468e-06	6.94333e-07	SiteClass[FBgn0000547|ed|INTRON|0],TranscriptAnnot[INTRON(MODIFIER||||1281|ed|protein_coding|CODING|FBtr0334266|2);INTRON(MODIFIER||||1332|ed|protein_coding|CODING|FBtr0077465|2);INTRON(MODIFIER||||1332|ed|protein_coding|CODING|FBtr0334265|2)]	(TF_binding_site|BDTNP1_TFBS_dl|FBsf0000296542),(TF_binding_site|BDTNP1_TFBS_twi|FBsf0000200778)
	X_19998296_SNP	T	C	C	0.3333	11	22	-8.142	3.63e-06	7.11048e-07	SiteClass[|||],TranscriptAnnot[INTERGENIC(MODIFIER|||||||||)]	-
	2L_6313336_SNP	G	C	C	0.129	4	27	-11.79	7.557e-06	7.71446e-07	SiteClass[FBgn0053531|Ddr|INTRON|0],TranscriptAnnot[INTRON(MODIFIER||||1064|Ddr|protein_coding|CODING|FBtr0091497|15)]	-
	2L_6313355_SNP	T	G	G	0.129	4	27	-11.79	7.557e-06	7.71446e-07	SiteClass[FBgn0053531|Ddr|INTRON|0],TranscriptAnnot[INTRON(MODIFIER||||1064|Ddr|protein_coding|CODING|FBtr0091497|15)]	-
	3L_11344870_SNP	G	C	C	0.1176	4	30	-11.65	2.851e-06	9.35507e-07	SiteClass[|||],TranscriptAnnot[INTERGENIC(MODIFIER|||||||||)]	-
	3L_17532039_SNP	G	A	A	0.1176	4	30	-11.65	2.851e-06	9.35507e-07	SiteClass[FBgn0259174|Nedd4|INTRON|0],TranscriptAnnot[INTRON(MODIFIER||||1005|Nedd4|protein_coding|CODING|FBtr0331843|4);INTRON(MODIFIER||||1007|Nedd4|protein_coding|CODING|FBtr0300519|4);INTRON(MODIFIER||||793|Nedd4|protein_coding|CODING|FBtr0299642|4);INTRON(MODIFIER||||834|Nedd4|protein_coding|CODING|FBtr0300520|4);INTRON(MODIFIER||||931|Nedd4|protein_coding|CODING|FBtr0299646|4);INTRON(MODIFI…	-
	3L_17543036_SNP	A	G	G	0.1176	4	30	-11.65	2.851e-06	9.35507e-07	SiteClass[FBgn0036738|CG7542|NON_SYNONYMOUS_CODING|0;FBgn0023197|Jon74E|UPSTREAM|809;FBgn0025455|CycT|DOWNSTREAM|977],TranscriptAnnot[DOWNSTREAM(MODIFIER||||1097|CycT|protein_coding|CODING|FBtr0333124|);DOWNSTREAM(MODIFIER||||884|CycT|protein_coding|CODING|FBtr0333125|);NON_SYNONYMOUS_CODING(MODERATE|MISSENSE|Gag/Aag|E34K|270|CG7542|protein_coding|CODING|FBtr0075181|);UPSTREAM(MODIFIER||||248|Jon…	(TF_binding_site|mE1_TFBS_HSA|FBsf0000366258)
	2L_9297066_SNP	A	G	G	0.1212	4	29	-11.66	4.653e-06	9.80915e-07	SiteClass[FBgn0028433|Ggamma30A|UTR_3_PRIME|0],TranscriptAnnot[UTR_3_PRIME(MODIFIER||||72|Ggamma30A|protein_coding|CODING|FBtr0079797|3)]	-
	X_3319169_SNP	A	T	T	0.125	4	28	-11.64	5.661e-06	1.11611e-06	SiteClass[FBgn0029657|CG12535|INTRON|0],TranscriptAnnot[INTRON(MODIFIER||||205|CG12535|protein_coding|CODING|FBtr0070534|1);INTRON(MODIFIER||||205|CG12535|protein_coding|CODING|FBtr0332302|4);INTRON(MODIFIER||||205|CG12535|protein_coding|CODING|FBtr0332303|2);INTRON(MODIFIER||||205|CG12535|protein_coding|CODING|FBtr0332304|2)]	-
	3L_17553677_SNP	A	T	T	0.1176	4	30	-11.58	3.379e-06	1.16e-06	SiteClass[FBgn0000567|Eip74EF|UTR_3_PRIME|0],TranscriptAnnot[UTR_3_PRIME(MODIFIER||||829|Eip74EF|protein_coding|CODING|FBtr0075202|8);UTR_3_PRIME(MODIFIER||||844|Eip74EF|protein_coding|CODING|FBtr0305796|8);UTR_3_PRIME(MODIFIER||||868|Eip74EF|protein_coding|CODING|FBtr0075203|8);UTR_3_PRIME(MODIFIER||||883|Eip74EF|protein_coding|CODING|FBtr0075204|4);UTR_3_PRIME(MODIFIER||||883|Eip74EF|protein_co…	-
	3L_17562474_SNP	G	C	C	0.1176	4	30	-11.58	3.379e-06	1.16e-06	SiteClass[FBgn0000567|Eip74EF|INTRON|0],TranscriptAnnot[INTRON(MODIFIER||||829|Eip74EF|protein_coding|CODING|FBtr0075202|5);INTRON(MODIFIER||||844|Eip74EF|protein_coding|CODING|FBtr0305796|5);INTRON(MODIFIER||||868|Eip74EF|protein_coding|CODING|FBtr0075203|5);INTRON(MODIFIER||||883|Eip74EF|protein_coding|CODING|FBtr0075204|1);INTRON(MODIFIER||||883|Eip74EF|protein_coding|CODING|FBtr0100411|1)]	-
	2R_13770746_SNP	G	A	A	0.1176	4	30	-11.56	4.136e-06	1.22796e-06	SiteClass[FBgn0011589|elk|INTRON|0],TranscriptAnnot[INTRON(MODIFIER||||1284|elk|protein_coding|CODING|FBtr0086802|2)]	-
	3L_10086856_SNP	A	G	A	0.1143	4	31	-11.52	3.098e-06	1.31185e-06	SiteClass[FBgn0040823|dpr6|INTRON|0;FBgn0052054|CG32054|SYNONYMOUS_CODING|0],TranscriptAnnot[INTRON(MODIFIER||||283|dpr6|protein_coding|CODING|FBtr0332666|6);INTRON(MODIFIER||||286|dpr6|protein_coding|CODING|FBtr0332665|6);SYNONYMOUS_CODING(LOW|SILENT|ttT/ttC|F256|563|CG32054|protein_coding|CODING|FBtr0076314|)]	-
	3L_10090473_SNP	C	T	C	0.1143	4	31	-11.52	3.098e-06	1.31185e-06	SiteClass[FBgn0262007|CG42825|INTRON|0;FBgn0040823|dpr6|INTRON|0],TranscriptAnnot[INTRON(MODIFIER||||283|dpr6|protein_coding|CODING|FBtr0332666|6);INTRON(MODIFIER||||286|dpr6|protein_coding|CODING|FBtr0332665|6);INTRON(MODIFIER||||518|CG42825|protein_coding|CODING|FBtr0303833|1)]	-
	3L_10090616_INS	T	TGTTGGTCACTT	T	0.1143	4	31	-11.52	3.098e-06	1.31185e-06	SiteClass[FBgn0262007|CG42825|INTRON|0;FBgn0040823|dpr6|INTRON|0],TranscriptAnnot[INTRON(MODIFIER||||283|dpr6|protein_coding|CODING|FBtr0332666|6);INTRON(MODIFIER||||286|dpr6|protein_coding|CODING|FBtr0332665|6);INTRON(MODIFIER||||518|CG42825|protein_coding|CODING|FBtr0303833|1)]	-
	3L_13970101_SNP	A	T	T	0.1143	4	31	-11.52	3.098e-06	1.31185e-06	SiteClass[FBgn0001216|Hsc70-1|SYNONYMOUS_CODING|0;FBgn0036391|CG17364|DOWNSTREAM|904],TranscriptAnnot[DOWNSTREAM(MODIFIER||||514|CG17364|protein_coding|CODING|FBtr0333027|);DOWNSTREAM(MODIFIER||||514|CG17364|protein_coding|CODING|FBtr0333029|);DOWNSTREAM(MODIFIER||||586|CG17364|protein_coding|CODING|FBtr0333028|);SYNONYMOUS_CODING(LOW|SILENT|acT/acA|T344|555|Hsc70-1|protein_coding|CODING|FBtr0075…	(TF_binding_site|mE1_TFBS_chinmo|FBsf0000210224),(TF_binding_site|mE1_TFBS_HSA|FBsf0000365022)
	3L_17521913_SNP	T	C	C	0.1143	4	31	-11.52	3.098e-06	1.31185e-06	SiteClass[FBgn0036735|Edc3|INTRON|0;FBgn0263478|snoRNA:Edc3-a|EXON|0],TranscriptAnnot[EXON(MODIFIER|||||snoRNA:Edc3-a|snoRNA|NON_CODING|FBtr0309777|1);INTRON(MODIFIER||||680|Edc3|protein_coding|CODING|FBtr0075208|1)]	(TF_binding_site|BDTNP1_TFBS_da|FBsf0000327446),(TF_binding_site|BDTNP1_TFBS_dl|FBsf0000308191),(TF_binding_site|mE1_TFBS_HSA|FBsf0000366248)
	3L_17522299_SNP	C	G	G	0.1143	4	31	-11.52	3.098e-06	1.31185e-06	SiteClass[FBgn0036735|Edc3|SYNONYMOUS_CODING|0;FBgn0263478|snoRNA:Edc3-a|UPSTREAM|359;FBgn0259174|Nedd4|UPSTREAM|882],TranscriptAnnot[SYNONYMOUS_CODING(LOW|SILENT|ccC/ccG|P90|680|Edc3|protein_coding|CODING|FBtr0075208|);UPSTREAM(MODIFIER||||1005|Nedd4|protein_coding|CODING|FBtr0331843|);UPSTREAM(MODIFIER||||1007|Nedd4|protein_coding|CODING|FBtr0300519|);UPSTREAM(MODIFIER||||834|Nedd4|protein_codi…	(TF_binding_site|BDTNP1_TFBS_dl|FBsf0000308192),(TF_binding_site|BDTNP1_TFBS_twi|FBsf0000204123)
	3L_17524967_SNP	T	A	A	0.1143	4	31	-11.52	3.098e-06	1.31185e-06	SiteClass[FBgn0259174|Nedd4|INTRON|0],TranscriptAnnot[INTRON(MODIFIER||||1005|Nedd4|protein_coding|CODING|FBtr0331843|2);INTRON(MODIFIER||||1007|Nedd4|protein_coding|CODING|FBtr0300519|2);INTRON(MODIFIER||||834|Nedd4|protein_coding|CODING|FBtr0300520|2);INTRON(MODIFIER||||931|Nedd4|protein_coding|CODING|FBtr0299646|2);INTRON(MODIFIER||||983|Nedd4|protein_coding|CODING|FBtr0299647|2);INTRON(MODIFI…	(TF_binding_site|BDTNP1_TFBS_dl|FBsf0000308194)
	3L_17526042_SNP	A	G	G	0.1143	4	31	-11.52	3.098e-06	1.31185e-06	SiteClass[FBgn0259174|Nedd4|INTRON|0],TranscriptAnnot[INTRON(MODIFIER||||1005|Nedd4|protein_coding|CODING|FBtr0331843|2);INTRON(MODIFIER||||1007|Nedd4|protein_coding|CODING|FBtr0300519|2);INTRON(MODIFIER||||834|Nedd4|protein_coding|CODING|FBtr0300520|2);INTRON(MODIFIER||||931|Nedd4|protein_coding|CODING|FBtr0299646|2);INTRON(MODIFIER||||983|Nedd4|protein_coding|CODING|FBtr0299647|2);INTRON(MODIFI…	(TF_binding_site|BDTNP1_TFBS_da|FBsf0000327447),(TF_binding_site|BDTNP1_TFBS_dl|FBsf0000308195),(TF_binding_site|BDTNP1_TFBS_sna|FBsf0000269535),(TF_binding_site|BDTNP1_TFBS_twi|FBsf0000204124),(TF_binding_site|mE1_TFBS_HSA|FBsf0000366251),(TF_binding_site|mE1_TFBS_Trl|FBsf0000340171)
	3L_17528517_SNP	T	C	C	0.1143	4	31	-11.52	3.098e-06	1.31185e-06	SiteClass[FBgn0259174|Nedd4|INTRON|0],TranscriptAnnot[INTRON(MODIFIER||||1005|Nedd4|protein_coding|CODING|FBtr0331843|2);INTRON(MODIFIER||||1007|Nedd4|protein_coding|CODING|FBtr0300519|2);INTRON(MODIFIER||||793|Nedd4|protein_coding|CODING|FBtr0299642|2);INTRON(MODIFIER||||834|Nedd4|protein_coding|CODING|FBtr0300520|2);INTRON(MODIFIER||||931|Nedd4|protein_coding|CODING|FBtr0299646|2);INTRON(MODIFI…	(TF_binding_site|mE1_TFBS_HSA|FBsf0000366253)
	3L_17529817_SNP	T	C	C	0.1143	4	31	-11.52	3.098e-06	1.31185e-06	SiteClass[FBgn0259174|Nedd4|INTRON|0],TranscriptAnnot[INTRON(MODIFIER||||1005|Nedd4|protein_coding|CODING|FBtr0331843|2);INTRON(MODIFIER||||1007|Nedd4|protein_coding|CODING|FBtr0300519|2);INTRON(MODIFIER||||793|Nedd4|protein_coding|CODING|FBtr0299642|2);INTRON(MODIFIER||||834|Nedd4|protein_coding|CODING|FBtr0300520|2);INTRON(MODIFIER||||931|Nedd4|protein_coding|CODING|FBtr0299646|2);INTRON(MODIFI…	-
	3L_17529927_SNP	A	C	C	0.1143	4	31	-11.52	3.098e-06	1.31185e-06	SiteClass[FBgn0259174|Nedd4|INTRON|0],TranscriptAnnot[INTRON(MODIFIER||||1005|Nedd4|protein_coding|CODING|FBtr0331843|2);INTRON(MODIFIER||||1007|Nedd4|protein_coding|CODING|FBtr0300519|2);INTRON(MODIFIER||||793|Nedd4|protein_coding|CODING|FBtr0299642|2);INTRON(MODIFIER||||834|Nedd4|protein_coding|CODING|FBtr0300520|2);INTRON(MODIFIER||||931|Nedd4|protein_coding|CODING|FBtr0299646|2);INTRON(MODIFI…	-
	3L_17530582_SNP	C	T	T	0.1143	4	31	-11.52	3.098e-06	1.31185e-06	SiteClass[FBgn0259174|Nedd4|INTRON|0],TranscriptAnnot[INTRON(MODIFIER||||1005|Nedd4|protein_coding|CODING|FBtr0331843|2);INTRON(MODIFIER||||1007|Nedd4|protein_coding|CODING|FBtr0300519|2);INTRON(MODIFIER||||793|Nedd4|protein_coding|CODING|FBtr0299642|2);INTRON(MODIFIER||||834|Nedd4|protein_coding|CODING|FBtr0300520|2);INTRON(MODIFIER||||931|Nedd4|protein_coding|CODING|FBtr0299646|2);INTRON(MODIFI…	(TF_binding_site|mE1_TFBS_inv|FBsf0000236123)
	3L_17531706_SNP	A	C	C	0.1143	4	31	-11.52	3.098e-06	1.31185e-06	SiteClass[FBgn0259174|Nedd4|INTRON|0],TranscriptAnnot[INTRON(MODIFIER||||1005|Nedd4|protein_coding|CODING|FBtr0331843|2);INTRON(MODIFIER||||1007|Nedd4|protein_coding|CODING|FBtr0300519|2);INTRON(MODIFIER||||793|Nedd4|protein_coding|CODING|FBtr0299642|2);INTRON(MODIFIER||||834|Nedd4|protein_coding|CODING|FBtr0300520|2);INTRON(MODIFIER||||931|Nedd4|protein_coding|CODING|FBtr0299646|2);INTRON(MODIFI…	-
	3L_17531715_SNP	C	T	T	0.1143	4	31	-11.52	3.098e-06	1.31185e-06	SiteClass[FBgn0259174|Nedd4|INTRON|0],TranscriptAnnot[INTRON(MODIFIER||||1005|Nedd4|protein_coding|CODING|FBtr0331843|2);INTRON(MODIFIER||||1007|Nedd4|protein_coding|CODING|FBtr0300519|2);INTRON(MODIFIER||||793|Nedd4|protein_coding|CODING|FBtr0299642|2);INTRON(MODIFIER||||834|Nedd4|protein_coding|CODING|FBtr0300520|2);INTRON(MODIFIER||||931|Nedd4|protein_coding|CODING|FBtr0299646|2);INTRON(MODIFI…	-
	3L_5591211_SNP	G	T	T	0.1143	4	31	-11.52	3.098e-06	1.31185e-06	SiteClass[FBgn0035621|CG10591|DOWNSTREAM|446;FBgn0035620|CG5150|DOWNSTREAM|774],TranscriptAnnot[DOWNSTREAM(MODIFIER||||312|CG10591|protein_coding|CODING|FBtr0077128|);DOWNSTREAM(MODIFIER||||517|CG5150|protein_coding|CODING|FBtr0077086|);INTERGENIC(MODIFIER|||||||||)]	-
	X_3318558_SNP	A	C	C	0.1143	4	31	-11.51	3.16e-06	1.34003e-06	SiteClass[FBgn0029657|CG12535|INTRON|0],TranscriptAnnot[INTRON(MODIFIER||||205|CG12535|protein_coding|CODING|FBtr0070534|1);INTRON(MODIFIER||||205|CG12535|protein_coding|CODING|FBtr0332302|4);INTRON(MODIFIER||||205|CG12535|protein_coding|CODING|FBtr0332303|2);INTRON(MODIFIER||||205|CG12535|protein_coding|CODING|FBtr0332304|2)]	-
	X_3024237_SNP	G	A	A	0.1515	5	28	-10.5	3.915e-06	1.42673e-06	SiteClass[FBgn0028369|kirre|SYNONYMOUS_CODING|0],TranscriptAnnot[SYNONYMOUS_CODING(LOW|SILENT|gaA/gaG|E309|956|kirre|protein_coding|CODING|FBtr0070559|);SYNONYMOUS_CODING(LOW|SILENT|gaA/gaG|E309|956|kirre|protein_coding|CODING|FBtr0070560|);SYNONYMOUS_CODING(LOW|SILENT|gaA/gaG|E309|956|kirre|protein_coding|CODING|FBtr0309498|);SYNONYMOUS_CODING(LOW|SILENT|gaA/gaG|E309|956|kirre|protein_coding|COD…	(TF_binding_site|mE1_TFBS_inv|FBsf0000235221)
	2L_17595883_SNP	T	C	C	0.1471	5	29	-10.47	3.645e-06	1.44823e-06	SiteClass[FBgn0261089|Sytalpha|INTRON|0],TranscriptAnnot[INTRON(MODIFIER||||494|Sytalpha|protein_coding|CODING|FBtr0080987|1);INTRON(MODIFIER||||494|Sytalpha|protein_coding|CODING|FBtr0303255|1);INTRON(MODIFIER||||504|Sytalpha|protein_coding|CODING|FBtr0303254|1)]	-
	2R_17645016_SNP	C	A	C	0.1212	4	29	-11.52	4.03e-06	1.48841e-06	SiteClass[FBgn0034658|Grx-1|SYNONYMOUS_CODING|0],TranscriptAnnot[SYNONYMOUS_CODING(LOW|SILENT|acC/acA|T7|116|Grx-1|protein_coding|CODING|FBtr0071714|)]	-
	2L_7038299_SNP	G	A	A	0.1176	4	30	-11.46	5.422e-06	1.6564e-06	SiteClass[FBgn0262872|milt|INTRON|0;FBgn0031883|CG11266|DOWNSTREAM|421],TranscriptAnnot[DOWNSTREAM(MODIFIER||||287|CG11266|protein_coding|CODING|FBtr0089634|);DOWNSTREAM(MODIFIER||||287|CG11266|protein_coding|CODING|FBtr0089635|);DOWNSTREAM(MODIFIER||||287|CG11266|protein_coding|CODING|FBtr0089637|);DOWNSTREAM(MODIFIER||||287|CG11266|protein_coding|CODING|FBtr0089638|);DOWNSTREAM(MODIFIER||||287|…	(TF_binding_site|BDTNP1_TFBS_da|FBsf0000321743),(TF_binding_site|BDTNP1_TFBS_dl|FBsf0000297194),(TF_binding_site|BDTNP1_TFBS_Med|FBsf0000277838),(TF_binding_site|BDTNP1_TFBS_twi|FBsf0000201092),(TF_binding_site|mE1_TFBS_HSA|FBsf0000346292),(TF_binding_site|mE1_TFBS_inv|FBsf0000234737),(TF_binding_site|mE1_TFBS_zfh1|FBsf0000334486)
	3L_20053308_SNP	A	G	G	0.1143	4	31	-11.42	4.087e-06	1.76578e-06	SiteClass[FBgn0036934|sNPF-R|UTR_3_PRIME|0],TranscriptAnnot[UTR_3_PRIME(MODIFIER||||600|sNPF-R|protein_coding|CODING|FBtr0074871|3);UTR_3_PRIME(MODIFIER||||600|sNPF-R|protein_coding|CODING|FBtr0332667|3)]	-
	3L_2329359_SNP	G	A	A	0.1143	4	31	-11.42	4.087e-06	1.76578e-06	SiteClass[FBgn0035331|DmsR-1|INTRON|0],TranscriptAnnot[INTRON(MODIFIER||||478|DmsR-1|protein_coding|CODING|FBtr0072887|2);INTRON(MODIFIER||||556|DmsR-1|protein_coding|CODING|FBtr0330187|2)]	-
	X_16437133_SNP	G	T	T	0.1143	4	31	-11.42	4.087e-06	1.76578e-06	SiteClass[FBgn0030757|CG9902|DOWNSTREAM|470],TranscriptAnnot[DOWNSTREAM(MODIFIER||||1137|CG9902|protein_coding|CODING|FBtr0074296|);UTR_3_PRIME(MODIFIER||||1137|CG9902|protein_coding|CODING|FBtr0334035|6)]	(TF_binding_site|mE1_TFBS_sens|FBsf0000221262)
	3L_16766673_SNP	T	C	T	0.1818	6	27	-9.605	9.997e-06	2.42515e-06	SiteClass[FBgn0004108|Nrt|INTRON|0],TranscriptAnnot[INTRON(MODIFIER||||846|Nrt|protein_coding|CODING|FBtr0075322|1);INTRON(MODIFIER||||846|Nrt|protein_coding|CODING|FBtr0304018|1);UTR_5_PRIME(MODIFIER||||846|Nrt|protein_coding|CODING|FBtr0075323|1)]	(TF_binding_site|BDTNP1_TFBS_bcd|FBsf0000333921),(TF_binding_site|BDTNP1_TFBS_da|FBsf0000327385),(TF_binding_site|BDTNP1_TFBS_dl|FBsf0000308057),(TF_binding_site|BDTNP1_TFBS_ftz|FBsf0000295344),(TF_binding_site|BDTNP1_TFBS_gt|FBsf0000294061),(TF_binding_site|BDTNP1_TFBS_hb|FBsf0000291504),(TF_binding_site|BDTNP1_TFBS_kni|FBsf0000289784),(TF_binding_site|BDTNP1_TFBS_Med|FBsf0000283436),(TF_binding…
	2L_4044893_SNP	C	A	A	0.125	4	28	-11.37	2.124e-06	2.43176e-06	SiteClass[FBgn0000547|ed|INTRON|0],TranscriptAnnot[INTRON(MODIFIER||||1281|ed|protein_coding|CODING|FBtr0334266|2);INTRON(MODIFIER||||1332|ed|protein_coding|CODING|FBtr0077465|2);INTRON(MODIFIER||||1332|ed|protein_coding|CODING|FBtr0334265|2)]	(TF_binding_site|BDTNP1_TFBS_dl|FBsf0000296542),(TF_binding_site|BDTNP1_TFBS_twi|FBsf0000200778)
	3L_11246678_INS	TT	A	A	0.1176	4	30	-11.32	7.852e-06	2.49818e-06	SiteClass[FBgn0041094|scyl|INTRON|0],TranscriptAnnot[INTRON(MODIFIER||||280|scyl|protein_coding|CODING|FBtr0076168|1)]	(TF_binding_site|BDTNP1_TFBS_da|FBsf0000326658),(TF_binding_site|BDTNP1_TFBS_dl|FBsf0000306838),(TF_binding_site|BDTNP1_TFBS_hb|FBsf0000291334),(TF_binding_site|BDTNP1_TFBS_Med|FBsf0000282772),(TF_binding_site|BDTNP1_TFBS_twi|FBsf0000203466),(TF_binding_site|BDTNP1_TFBS_z|FBsf0000197123),(TF_binding_site|mE1_TFBS_cad|FBsf0000244730)
	2L_12471526_SNP	C	T	T	0.1176	4	30	-11.31	8.092e-06	2.57763e-06	SiteClass[FBgn0259176|bun|INTRON|0],TranscriptAnnot[INTRON(MODIFIER||||1097|bun|protein_coding|CODING|FBtr0300523|6);INTRON(MODIFIER||||1137|bun|protein_coding|CODING|FBtr0339527|4);INTRON(MODIFIER||||1206|bun|protein_coding|CODING|FBtr0300521|5);INTRON(MODIFIER||||1331|bun|protein_coding|CODING|FBtr0299658|7);INTRON(MODIFIER||||192|bun|protein_coding|CODING|FBtr0339528|2);INTRON(MODIFIER||||219|…	-
	2L_8881448_SNP	C	A	A	0.125	4	28	-11.34	2.784e-06	2.65015e-06	SiteClass[|||],TranscriptAnnot[INTERGENIC(MODIFIER|||||||||)]	(TF_binding_site|mE1_TFBS_cnc|FBsf0000206228),(TF_binding_site|mE1_TFBS_HSA|FBsf0000346930)
	3L_20058799_SNP	T	C	C	0.1143	4	31	-11.16	7.99e-06	3.62268e-06	SiteClass[FBgn0036934|sNPF-R|INTRON|0],TranscriptAnnot[INTRON(MODIFIER||||600|sNPF-R|protein_coding|CODING|FBtr0074871|2);INTRON(MODIFIER||||600|sNPF-R|protein_coding|CODING|FBtr0332667|2)]	-
	3L_17309565_SNP	A	C	A	0.1613	5	26	-10.26	5.412e-06	3.68384e-06	SiteClass[|||],TranscriptAnnot[INTERGENIC(MODIFIER|||||||||)]	-
	3L_17536368_SNP	T	C	C	0.1429	5	30	-10.14	8.133e-06	3.69233e-06	SiteClass[FBgn0259174|Nedd4|INTRON|0],TranscriptAnnot[INTRON(MODIFIER||||1005|Nedd4|protein_coding|CODING|FBtr0331843|12);INTRON(MODIFIER||||1007|Nedd4|protein_coding|CODING|FBtr0300519|12);INTRON(MODIFIER||||793|Nedd4|protein_coding|CODING|FBtr0299642|9);INTRON(MODIFIER||||834|Nedd4|protein_coding|CODING|FBtr0300520|9);INTRON(MODIFIER||||931|Nedd4|protein_coding|CODING|FBtr0299646|10);INTRON(MOD…	-
	3L_17538005_SNP	A	G	G	0.1429	5	30	-10.14	8.133e-06	3.69233e-06	SiteClass[FBgn0259174|Nedd4|SYNONYMOUS_CODING|0],TranscriptAnnot[SYNONYMOUS_CODING(LOW|SILENT|caG/caA|Q605|793|Nedd4|protein_coding|CODING|FBtr0299642|);SYNONYMOUS_CODING(LOW|SILENT|caG/caA|Q646|834|Nedd4|protein_coding|CODING|FBtr0300520|);SYNONYMOUS_CODING(LOW|SILENT|caG/caA|Q743|931|Nedd4|protein_coding|CODING|FBtr0299646|);SYNONYMOUS_CODING(LOW|SILENT|caG/caA|Q768|956|Nedd4|protein_coding|COD…	-
	3L_17541039_SNP	G	A	A	0.1429	5	30	-10.14	8.133e-06	3.69233e-06	SiteClass[FBgn0023197|Jon74E|DOWNSTREAM|138],TranscriptAnnot[DOWNSTREAM(MODIFIER||||248|Jon74E|protein_coding|CODING|FBtr0303101|);INTRON(MODIFIER||||412|Jon74E|protein_coding|CODING|FBtr0075207|3)]	-
	3L_17542200_SNP	C	T	T	0.1429	5	30	-10.14	8.133e-06	3.69233e-06	SiteClass[FBgn0023197|Jon74E|UTR_5_PRIME|0;FBgn0036738|CG7542|UPSTREAM|726],TranscriptAnnot[UPSTREAM(MODIFIER||||270|CG7542|protein_coding|CODING|FBtr0075181|);UTR_5_PRIME(MODIFIER||||248|Jon74E|protein_coding|CODING|FBtr0303101|1);UTR_5_PRIME(MODIFIER||||412|Jon74E|protein_coding|CODING|FBtr0075207|1)]	-
	3L_17542969_SNP	G	A	A	0.1429	5	30	-10.14	8.133e-06	3.69233e-06	SiteClass[FBgn0036738|CG7542|SYNONYMOUS_CODING|0;FBgn0023197|Jon74E|UPSTREAM|742],TranscriptAnnot[SYNONYMOUS_CODING(LOW|SILENT|gtA/gtG|V11|270|CG7542|protein_coding|CODING|FBtr0075181|);UPSTREAM(MODIFIER||||248|Jon74E|protein_coding|CODING|FBtr0303101|);UPSTREAM(MODIFIER||||412|Jon74E|protein_coding|CODING|FBtr0075207|)]	-
	3L_17543196_SNP	A	T	T	0.1429	5	30	-10.14	8.133e-06	3.69233e-06	SiteClass[FBgn0036738|CG7542|NON_SYNONYMOUS_CODING|0;FBgn0025455|CycT|DOWNSTREAM|817;FBgn0023197|Jon74E|UPSTREAM|969],TranscriptAnnot[DOWNSTREAM(MODIFIER||||1097|CycT|protein_coding|CODING|FBtr0333124|);DOWNSTREAM(MODIFIER||||884|CycT|protein_coding|CODING|FBtr0333125|);NON_SYNONYMOUS_CODING(MODERATE|MISSENSE|aTc/aAc|I87N|270|CG7542|protein_coding|CODING|FBtr0075181|);UPSTREAM(MODIFIER||||248|Jon…	(TF_binding_site|mE1_TFBS_HSA|FBsf0000366258),(TF_binding_site|mE1_TFBS_sens|FBsf0000224978)
	3L_17545254_SNP	C	T	T	0.1429	5	30	-10.14	8.133e-06	3.69233e-06	SiteClass[FBgn0025455|CycT|DOWNSTREAM|355],TranscriptAnnot[DOWNSTREAM(MODIFIER||||1097|CycT|protein_coding|CODING|FBtr0075205|);DOWNSTREAM(MODIFIER||||884|CycT|protein_coding|CODING|FBtr0075206|);UTR_3_PRIME(MODIFIER||||1097|CycT|protein_coding|CODING|FBtr0333124|4);UTR_3_PRIME(MODIFIER||||884|CycT|protein_coding|CODING|FBtr0333125|4)]	-
	3L_17546601_SNP	T	C	C	0.1429	5	30	-10.14	8.133e-06	3.69233e-06	SiteClass[FBgn0025455|CycT|NON_SYNONYMOUS_CODING|0],TranscriptAnnot[NON_SYNONYMOUS_CODING(MODERATE|MISSENSE|aGc/aAc|S653N|884|CycT|protein_coding|CODING|FBtr0075206|);NON_SYNONYMOUS_CODING(MODERATE|MISSENSE|aGc/aAc|S653N|884|CycT|protein_coding|CODING|FBtr0333125|);NON_SYNONYMOUS_CODING(MODERATE|MISSENSE|aGc/aAc|S866N|1097|CycT|protein_coding|CODING|FBtr0075205|);NON_SYNONYMOUS_CODING(MODERATE|MI…	(TF_binding_site|BDTNP1_TFBS_z|FBsf0000197255),(TF_binding_site|mE1_TFBS_HSA|FBsf0000366259)
	3L_17550293_DEL	T	CC	CC	0.1429	5	30	-10.14	8.133e-06	3.69233e-06	SiteClass[FBgn0025455|CycT|UTR_5_PRIME|0],TranscriptAnnot[UTR_5_PRIME(MODIFIER||||1097|CycT|protein_coding|CODING|FBtr0075205|1);UTR_5_PRIME(MODIFIER||||1097|CycT|protein_coding|CODING|FBtr0333124|1);UTR_5_PRIME(MODIFIER||||884|CycT|protein_coding|CODING|FBtr0333125|1)]	(TF_binding_site|BDTNP1_TFBS_da|FBsf0000327451),(TF_binding_site|BDTNP1_TFBS_Med|FBsf0000283503),(TF_binding_site|BDTNP1_TFBS_sna|FBsf0000269538),(TF_binding_site|BDTNP1_TFBS_twi|FBsf0000204127),(TF_binding_site|mE1_TFBS_HSA|FBsf0000366261),(TF_binding_site|mE1_TFBS_HSA|FBsf0000366262),(TF_binding_site|mE1_TFBS_sens|FBsf0000224981),(TF_binding_site|mE1_TFBS_Trl|FBsf0000340174)
	3L_17552458_SNP	G	T	T	0.1429	5	30	-10.14	8.133e-06	3.69233e-06	SiteClass[FBgn0000567|Eip74EF|DOWNSTREAM|800],TranscriptAnnot[DOWNSTREAM(MODIFIER||||829|Eip74EF|protein_coding|CODING|FBtr0075202|);DOWNSTREAM(MODIFIER||||844|Eip74EF|protein_coding|CODING|FBtr0305796|);DOWNSTREAM(MODIFIER||||868|Eip74EF|protein_coding|CODING|FBtr0075203|);DOWNSTREAM(MODIFIER||||883|Eip74EF|protein_coding|CODING|FBtr0075204|);UTR_3_PRIME(MODIFIER||||883|Eip74EF|protein_coding|CO…	-
	3L_17556057_SNP	T	C	C	0.1429	5	30	-10.14	8.133e-06	3.69233e-06	SiteClass[FBgn0000567|Eip74EF|INTRON|0],TranscriptAnnot[INTRON(MODIFIER||||829|Eip74EF|protein_coding|CODING|FBtr0075202|7);INTRON(MODIFIER||||844|Eip74EF|protein_coding|CODING|FBtr0305796|7);INTRON(MODIFIER||||868|Eip74EF|protein_coding|CODING|FBtr0075203|7);INTRON(MODIFIER||||883|Eip74EF|protein_coding|CODING|FBtr0075204|3);INTRON(MODIFIER||||883|Eip74EF|protein_coding|CODING|FBtr0100411|3)]	(TF_binding_site|BDTNP1_TFBS_dl|FBsf0000308204),(TF_binding_site|mE1_TFBS_Trl|FBsf0000340175)
	3L_17556188_SNP	G	T	T	0.1429	5	30	-10.14	8.133e-06	3.69233e-06	SiteClass[FBgn0000567|Eip74EF|INTRON|0],TranscriptAnnot[INTRON(MODIFIER||||829|Eip74EF|protein_coding|CODING|FBtr0075202|7);INTRON(MODIFIER||||844|Eip74EF|protein_coding|CODING|FBtr0305796|7);INTRON(MODIFIER||||868|Eip74EF|protein_coding|CODING|FBtr0075203|7);INTRON(MODIFIER||||883|Eip74EF|protein_coding|CODING|FBtr0075204|3);INTRON(MODIFIER||||883|Eip74EF|protein_coding|CODING|FBtr0100411|3)]	(TF_binding_site|BDTNP1_TFBS_dl|FBsf0000308204),(TF_binding_site|mE1_TFBS_Trl|FBsf0000340175)
	3L_17556282_DEL	A	ATTTACTCATTAGTATA	ATTTACTCATTAGTATA	0.1429	5	30	-10.14	8.133e-06	3.69233e-06	SiteClass[FBgn0000567|Eip74EF|INTRON|0],TranscriptAnnot[INTRON(MODIFIER||||829|Eip74EF|protein_coding|CODING|FBtr0075202|7);INTRON(MODIFIER||||844|Eip74EF|protein_coding|CODING|FBtr0305796|7);INTRON(MODIFIER||||868|Eip74EF|protein_coding|CODING|FBtr0075203|7);INTRON(MODIFIER||||883|Eip74EF|protein_coding|CODING|FBtr0075204|3);INTRON(MODIFIER||||883|Eip74EF|protein_coding|CODING|FBtr0100411|3)]	(TF_binding_site|BDTNP1_TFBS_dl|FBsf0000308204),(TF_binding_site|mE1_TFBS_Trl|FBsf0000340175)
	3L_17556301_MNP	GCTCC	AAAGG	AAAGG	0.1429	5	30	-10.14	8.133e-06	3.69233e-06	SiteClass[FBgn0000567|Eip74EF|INTRON|0],TranscriptAnnot[INTRON(MODIFIER||||829|Eip74EF|protein_coding|CODING|FBtr0075202|7);INTRON(MODIFIER||||844|Eip74EF|protein_coding|CODING|FBtr0305796|7);INTRON(MODIFIER||||868|Eip74EF|protein_coding|CODING|FBtr0075203|7);INTRON(MODIFIER||||883|Eip74EF|protein_coding|CODING|FBtr0075204|3);INTRON(MODIFIER||||883|Eip74EF|protein_coding|CODING|FBtr0100411|3)]	(TF_binding_site|BDTNP1_TFBS_dl|FBsf0000308204),(TF_binding_site|mE1_TFBS_Trl|FBsf0000340175)
	3L_17559043_SNP	G	A	A	0.1429	5	30	-10.14	8.133e-06	3.69233e-06	SiteClass[FBgn0000567|Eip74EF|INTRON|0;FBgn0086080|snoRNA:Me28S-A576|DOWNSTREAM|99],TranscriptAnnot[DOWNSTREAM(MODIFIER|||||snoRNA:Me28S-A576|snoRNA|NON_CODING|FBtr0114356|);INTRON(MODIFIER||||829|Eip74EF|protein_coding|CODING|FBtr0075202|5);INTRON(MODIFIER||||844|Eip74EF|protein_coding|CODING|FBtr0305796|5);INTRON(MODIFIER||||868|Eip74EF|protein_coding|CODING|FBtr0075203|5);INTRON(MODIFIER||||88…	-
	3L_17572479_DEL	T	TT	TT	0.1429	5	30	-10.14	8.133e-06	3.69233e-06	SiteClass[FBgn0000567|Eip74EF|INTRON|0],TranscriptAnnot[INTRON(MODIFIER||||829|Eip74EF|protein_coding|CODING|FBtr0075202|5);INTRON(MODIFIER||||844|Eip74EF|protein_coding|CODING|FBtr0305796|5);INTRON(MODIFIER||||868|Eip74EF|protein_coding|CODING|FBtr0075203|5)]	-
	3L_17573270_SNP	G	A	A	0.1429	5	30	-10.14	8.133e-06	3.69233e-06	SiteClass[FBgn0000567|Eip74EF|INTRON|0],TranscriptAnnot[INTRON(MODIFIER||||829|Eip74EF|protein_coding|CODING|FBtr0075202|5);INTRON(MODIFIER||||844|Eip74EF|protein_coding|CODING|FBtr0305796|5);INTRON(MODIFIER||||868|Eip74EF|protein_coding|CODING|FBtr0075203|5)]	-
	3L_17574361_SNP	T	C	C	0.1429	5	30	-10.14	8.133e-06	3.69233e-06	SiteClass[FBgn0000567|Eip74EF|INTRON|0],TranscriptAnnot[INTRON(MODIFIER||||829|Eip74EF|protein_coding|CODING|FBtr0075202|5);INTRON(MODIFIER||||844|Eip74EF|protein_coding|CODING|FBtr0305796|5);INTRON(MODIFIER||||868|Eip74EF|protein_coding|CODING|FBtr0075203|5)]	-
L3 Larvae	3L_7177164_SNP	T	C	C	0.2647	9	25	-2.608	2.635e-06	7.46251e-07	SiteClass[FBgn0265296|Dscam2|INTRON|0],TranscriptAnnot[INTRON(MODIFIER||||1808|Dscam2|protein_coding|CODING|FBtr0299548|1);INTRON(MODIFIER||||1809|Dscam2|protein_coding|CODING|FBtr0299550|1);INTRON(MODIFIER||||1813|Dscam2|protein_coding|CODING|FBtr0302124|1);INTRON(MODIFIER||||1814|Dscam2|protein_coding|CODING|FBtr0302123|1);INTRON(MODIFIER||||1833|Dscam2|protein_coding|CODING|FBtr0299552|1);INTR…	(TF_binding_site|BDTNP1_TFBS_twi|FBsf0000203134),(TF_binding_site|mE1_TFBS_HSA|FBsf0000362886)
glycogen	2L_10452995_SNP	C	G	G	0.2	7	28	-2.823	2.131e-06	8.78348e-07	SiteClass[FBgn0032253|CG5322|SYNONYMOUS_CODING|0;FBgn0065110|ppk10|UPSTREAM|794],TranscriptAnnot[SYNONYMOUS_CODING(LOW|SILENT|acC/acG|T856|950|CG5322|protein_coding|CODING|FBtr0080042|);SYNONYMOUS_CODING(LOW|SILENT|acC/acG|T856|950|CG5322|protein_coding|CODING|FBtr0321259|);UPSTREAM(MODIFIER||||485|ppk10|protein_coding|CODING|FBtr0100097|)]	-
	2R_19094925_SNP	G	A	G	0.303	10	23	-2.526	4.446e-06	9.3528e-07	SiteClass[|||],TranscriptAnnot[INTERGENIC(MODIFIER|||||||||)]	(TF_binding_site|BDTNP1_TFBS_bcd|FBsf0000333528),(TF_binding_site|BDTNP1_TFBS_da|FBsf0000325235),(TF_binding_site|BDTNP1_TFBS_dl|FBsf0000304069),(TF_binding_site|BDTNP1_TFBS_ftz|FBsf0000295241),(TF_binding_site|BDTNP1_TFBS_gt|FBsf0000293669),(TF_binding_site|BDTNP1_TFBS_hb|FBsf0000290380),(TF_binding_site|BDTNP1_TFBS_kni|FBsf0000289673),(TF_binding_site|BDTNP1_TFBS_Med|FBsf0000281354),(TF_binding…
	2R_16489379_SNP	T	G	T	0.3939	13	20	-2.362	3.959e-06	1.1455e-06	SiteClass[FBgn0015907|bl|INTRON|0],TranscriptAnnot[INTRON(MODIFIER||||413|bl|protein_coding|CODING|FBtr0086219|5);INTRON(MODIFIER||||493|bl|protein_coding|CODING|FBtr0301760|6);INTRON(MODIFIER||||496|bl|protein_coding|CODING|FBtr0086220|6);INTRON(MODIFIER||||496|bl|protein_coding|CODING|FBtr0336730|6);INTRON(MODIFIER||||502|bl|protein_coding|CODING|FBtr0086221|7)]	(TF_binding_site|BDTNP1_TFBS_dl|FBsf0000303459),(TF_binding_site|BDTNP1_TFBS_twi|FBsf0000199952),(TF_binding_site|mE1_TFBS_cad|FBsf0000247091),(TF_binding_site|mE1_TFBS_sens|FBsf0000229043)
	3L_11399138_SNP	G	A	A	0.3824	13	21	-2.336	2.268e-06	1.21637e-06	SiteClass[|||],TranscriptAnnot[INTERGENIC(MODIFIER|||||||||)]	(TF_binding_site|BDTNP1_TFBS_da|FBsf0000326677),(TF_binding_site|BDTNP1_TFBS_Med|FBsf0000282787),(TF_binding_site|mE1_TFBS_cnc|FBsf0000206503)
	2L_22897207_SNP	A	G	G	0.2188	7	25	-2.804	7.963e-06	1.67783e-06	SiteClass[FBgn0250907|Cht3|SYNONYMOUS_CODING|0],TranscriptAnnot[SYNONYMOUS_CODING(LOW|SILENT|tcC/tcT|S1632|2286|Cht3|protein_coding|CODING|FBtr0111127|);SYNONYMOUS_CODING(LOW|SILENT|tcC/tcT|S1632|2286|Cht3|protein_coding|CODING|FBtr0331165|);SYNONYMOUS_CODING(LOW|SILENT|tcC/tcT|S1632|2286|Cht3|protein_coding|CODING|FBtr0331166|)]	-
	3R_10812010_SNP	G	C	G	0.4857	17	18	-2.216	3.997e-06	1.72415e-06	SiteClass[|||],TranscriptAnnot[INTERGENIC(MODIFIER|||||||||)]	(TF_binding_site|mE1_TFBS_HSA|FBsf0000371706),(TF_binding_site|mE1_TFBS_Trl|FBsf0000341096)
	3R_10812078_SNP	A	G	A	0.4857	17	18	2.216	3.997e-06	1.72415e-06	SiteClass[|||],TranscriptAnnot[INTERGENIC(MODIFIER|||||||||)]	(TF_binding_site|mE1_TFBS_HSA|FBsf0000371706),(TF_binding_site|mE1_TFBS_Trl|FBsf0000341097)
	3R_10812065_SNP	A	G	A	0.4848	16	17	2.263	8.371e-06	2.27796e-06	SiteClass[|||],TranscriptAnnot[INTERGENIC(MODIFIER|||||||||)]	(TF_binding_site|mE1_TFBS_HSA|FBsf0000371706),(TF_binding_site|mE1_TFBS_Trl|FBsf0000341097)
	3L_11399163_SNP	G	T	T	0.4118	14	20	2.253	1.205e-06	2.6549e-06	SiteClass[|||],TranscriptAnnot[INTERGENIC(MODIFIER|||||||||)]	(TF_binding_site|BDTNP1_TFBS_da|FBsf0000326677),(TF_binding_site|BDTNP1_TFBS_Med|FBsf0000282787),(TF_binding_site|mE1_TFBS_cnc|FBsf0000206503)
	3L_8452488_SNP	C	A	A	0.2941	10	24	-2.427	8.994e-06	2.89688e-06	SiteClass[FBgn0010825|Gug|INTRON|0],TranscriptAnnot[INTRON(MODIFIER||||1966|Gug|protein_coding|CODING|FBtr0076616|2);INTRON(MODIFIER||||1983|Gug|protein_coding|CODING|FBtr0333048|2);INTRON(MODIFIER||||1985|Gug|protein_coding|CODING|FBtr0076619|2);INTRON(MODIFIER||||1985|Gug|protein_coding|CODING|FBtr0305696|1);INTRON(MODIFIER||||1985|Gug|protein_coding|CODING|FBtr0305699|2);INTRON(MODIFIER||||198…	(TF_binding_site|BDTNP1_TFBS_da|FBsf0000326383),(TF_binding_site|BDTNP1_TFBS_dl|FBsf0000306253),(TF_binding_site|BDTNP1_TFBS_hb|FBsf0000291259),(TF_binding_site|BDTNP1_TFBS_Med|FBsf0000282490),(TF_binding_site|BDTNP1_TFBS_twi|FBsf0000203227),(TF_binding_site|mE1_TFBS_cad|FBsf0000244501),(TF_binding_site|mE1_TFBS_HSA|FBsf0000363307)
	3L_8452577_SNP	C	T	T	0.2941	10	24	-2.427	8.994e-06	2.89688e-06	SiteClass[FBgn0010825|Gug|INTRON|0],TranscriptAnnot[INTRON(MODIFIER||||1966|Gug|protein_coding|CODING|FBtr0076616|2);INTRON(MODIFIER||||1983|Gug|protein_coding|CODING|FBtr0333048|2);INTRON(MODIFIER||||1985|Gug|protein_coding|CODING|FBtr0076619|2);INTRON(MODIFIER||||1985|Gug|protein_coding|CODING|FBtr0305696|1);INTRON(MODIFIER||||1985|Gug|protein_coding|CODING|FBtr0305699|2);INTRON(MODIFIER||||198…	(TF_binding_site|BDTNP1_TFBS_da|FBsf0000326383),(TF_binding_site|BDTNP1_TFBS_dl|FBsf0000306253),(TF_binding_site|BDTNP1_TFBS_hb|FBsf0000291259),(TF_binding_site|BDTNP1_TFBS_Med|FBsf0000282490),(TF_binding_site|BDTNP1_TFBS_twi|FBsf0000203227),(TF_binding_site|mE1_TFBS_cad|FBsf0000244501),(TF_binding_site|mE1_TFBS_HSA|FBsf0000363307),(TF_binding_site|mE1_TFBS_HSA|FBsf0000363308)
	3L_11399198_SNP	A	C	C	0.4375	14	18	-2.246	2.771e-06	5.80177e-06	SiteClass[|||],TranscriptAnnot[INTERGENIC(MODIFIER|||||||||)]	(TF_binding_site|BDTNP1_TFBS_da|FBsf0000326677),(TF_binding_site|BDTNP1_TFBS_Med|FBsf0000282787),(TF_binding_site|mE1_TFBS_cnc|FBsf0000206503)

## Sheet: (H) GWAS.basal.top_adult
Trait	SNP ID	MinorAllele	MajorAllele	RefAllele	MAF	MinorAlleleCount	MajorAlleleCount	FemaleEff	FemalePval	FemaleMixedPval	MaleEff	MalePval	MaleMixedPval	AvgEff	AvgPval	AvgMixedPval	DiffEff	DiffPval	DiffMixedPval	GeneAnnotation	RegulationAnnotation
6-7 d/o adult flies	2R_19656432_SNP	A	C	A	0.1389	5	31	12.57	8.737e-06	4.07992e-06	-0.6887	0.6524	0.640611	5.942	0.001506	0.00100556	13.26	2.763e-07	1.01306e-07	SiteClass[FBgn0034903|CG9850|INTRON|0],TranscriptAnnot[INTRON(MODIFIER||||1102|CG9850|protein_coding|CODING|FBtr0290120|5);INTRON(MODIFIER||||638|CG9850|protein_coding|CODING|FBtr0310330|5);INTRON(MODIFIER||||639|CG9850|protein_coding|CODING|FBtr0100329|5);INTRON(MODIFIER||||896|CG9850|protein_coding|CODING|FBtr0310329|5);INTRON(MODIFIER||||913|CG9850|protein_coding|CODING|FBtr0310328|5)]	-
protein	3L_4860359_SNP	G	A	A	0.3235	11	23	-2.806	0.2591	0.235431	-4.974	5.408e-07	1.0461e-07	-3.89	0.008238	0.00556398	2.168	0.3651	0.337975	SiteClass[FBgn0047330|CG32235|UTR_5_PRIME|0;FBgn0035581|CG17150|UPSTREAM|910],TranscriptAnnot[UPSTREAM(MODIFIER||||390|CG17150|protein_coding|CODING|FBtr0289983|);UPSTREAM(MODIFIER||||4385|CG17150|protein_coding|CODING|FBtr0289982|);UTR_5_PRIME(MODIFIER||||83|CG32235|protein_coding|CODING|FBtr0073355|1)]	(TF_binding_site|BDTNP1_TFBS_sna|FBsf0000269123),(TF_binding_site|BDTNP1_TFBS_twi|FBsf0000202969)
	X_3939842_SNP	A	G	G	0.2	7	28	-2.846	0.3222	0.297516	-5.716	4.251e-07	1.19845e-07	-4.281	0.01228	0.00844619	2.87	0.2944	0.270252	SiteClass[|||],TranscriptAnnot[INTERGENIC(MODIFIER|||||||||)]	(TF_binding_site|mE1_TFBS_HSA|FBsf0000379039)
	X_3939844_SNP	G	T	T	0.2	7	28	-2.846	0.3222	0.297516	-5.716	4.251e-07	1.19845e-07	-4.281	0.01228	0.00844619	2.87	0.2944	0.270252	SiteClass[|||],TranscriptAnnot[INTERGENIC(MODIFIER|||||||||)]	(TF_binding_site|mE1_TFBS_HSA|FBsf0000379039)
	X_8276647_SNP	A	T	T	0.2188	7	25	12.26	9.882e-07	1.34264e-07	1.175	0.4016	0.367238	6.718	4.754e-05	9.08404e-06	11.08	3.525e-06	1.07036e-06	SiteClass[|||],TranscriptAnnot[INTERGENIC(MODIFIER|||||||||)]	-
	X_8276672_SNP	A	G	G	0.2333	7	23	12.17	1.444e-06	2.6789e-07	1.253	0.3823	0.340796	6.713	6.062e-05	1.1928e-05	10.92	6.112e-06	2.41617e-06	SiteClass[|||],TranscriptAnnot[INTERGENIC(MODIFIER|||||||||)]	-
	X_8276742_SNP	A	G	G	0.2353	8	26	11.39	6.802e-07	2.74862e-07	1.502	0.2519	0.220749	6.448	1.605e-05	5.92972e-06	9.893	1.292e-05	6.62958e-06	SiteClass[|||],TranscriptAnnot[INTERGENIC(MODIFIER|||||||||)]	-
	2L_8188163_SNP	C	T	T	0.1471	5	29	13.61	1.65e-06	3.05197e-07	0.8358	0.5976	0.572562	7.224	0.0001037	3.34991e-05	12.78	2.834e-06	5.63941e-07	SiteClass[FBgn0264953|Piezo|INTRON|0],TranscriptAnnot[INTRON(MODIFIER||||2533|Piezo|protein_coding|CODING|FBtr0335183|24);INTRON(MODIFIER||||2551|Piezo|protein_coding|CODING|FBtr0335179|25);INTRON(MODIFIER||||2551|Piezo|protein_coding|CODING|FBtr0335182|25);INTRON(MODIFIER||||2570|Piezo|protein_coding|CODING|FBtr0335178|26);INTRON(MODIFIER||||2571|Piezo|protein_coding|CODING|FBtr0335181|26);INTRO…	-
	X_8276665_SNP	A	T	T	0.1765	6	28	12.56	8.172e-07	4.01713e-07	0.7399	0.6129	0.590837	6.649	8.189e-05	4.14616e-05	11.82	1.364e-06	6.62664e-07	SiteClass[|||],TranscriptAnnot[INTERGENIC(MODIFIER|||||||||)]	-
	2R_16659173_SNP	T	G	G	0.1471	5	29	13.08	2.413e-06	1.32985e-06	0.1992	0.8939	0.893247	6.64	0.0001986	0.000188867	12.88	1.656e-06	4.12329e-07	SiteClass[|||],TranscriptAnnot[INTERGENIC(MODIFIER|||||||||)]	(TF_binding_site|BDTNP1_TFBS_dl|FBsf0000303491),(TF_binding_site|mE1_TFBS_cad|FBsf0000247105),(TF_binding_site|mE1_TFBS_HSA|FBsf0000358813),(TF_binding_site|mE1_TFBS_HSA|FBsf0000358814),(TF_binding_site|mE1_TFBS_Trl|FBsf0000338979)
	X_2795648_SNP	A	G	G	0.2857	10	25	8.766	8.283e-05	6.24134e-05	-1.097	0.3602	0.335668	3.835	0.009651	0.00764546	9.864	7.8e-07	5.82363e-07	SiteClass[FBgn0028369|kirre|INTRON|0],TranscriptAnnot[INTRON(MODIFIER||||956|kirre|protein_coding|CODING|FBtr0070559|3);INTRON(MODIFIER||||956|kirre|protein_coding|CODING|FBtr0309500|3);INTRON(MODIFIER||||956|kirre|protein_coding|CODING|FBtr0309501|3)]	-
	2L_15031941_SNP	T	G	G	0.1667	5	25	10.69	0.0003853	0.000246227	-2.094	0.1169	0.157528	4.297	0.02079	0.024336	12.78	4.563e-06	8.5027e-07	SiteClass[FBgn0260446|GABA-B-R1|INTRON|0;FBgn0051832|CG31832|UPSTREAM|221],TranscriptAnnot[INTRON(MODIFIER||||841|GABA-B-R1|protein_coding|CODING|FBtr0304731|14);INTRON(MODIFIER||||841|GABA-B-R1|protein_coding|CODING|FBtr0304732|14);UPSTREAM(MODIFIER||||187|CG31832|protein_coding|CODING|FBtr0080726|)]	-
	3L_3294498_SNP	A	G	G	0.1143	4	31	14.4	3.836e-06	1.19587e-06	0.5524	0.7468	0.734248	7.474	0.0002499	0.000116697	13.84	2.843e-06	8.90789e-07	SiteClass[FBgn0035430|CG12009|INTRON|0],TranscriptAnnot[INTRON(MODIFIER||||864|CG12009|protein_coding|CODING|FBtr0308314|1);UPSTREAM(MODIFIER||||905|CG12009|protein_coding|CODING|FBtr0073053|)]	-
	3L_22843153_SNP	C	T	T	0.1429	5	30	-2.305	0.4753	0.462202	-6.174	3.616e-06	1.10214e-06	-4.239	0.02992	0.0242598	3.869	0.2035	0.192024	SiteClass[FBgn0263345|CR43426|UPSTREAM|58],TranscriptAnnot[INTERGENIC(MODIFIER|||||||||);UPSTREAM(MODIFIER|||||CR43426|ncRNA|NON_CODING|FBtr0308779|)]	(TF_binding_site|BDTNP1_TFBS_twi|FBsf0000204600)
	X_17450183_SNP	A	T	T	0.2286	8	27	0.2159	0.9374	0.934369	-5.143	2.303e-06	1.11913e-06	-2.463	0.1428	0.123	5.359	0.03252	0.0266634	SiteClass[FBgn0263706|CG43658|INTRON|0],TranscriptAnnot[INTRON(MODIFIER||||2263|CG43658|protein_coding|CODING|FBtr0310335|1)]	-
	2R_7922917_SNP	G	A	A	0.2121	7	26	8.07	0.0003151	0.00189513	-2.951	0.01949	0.018865	2.559	0.07985	0.130067	11.02	2.417e-07	1.12834e-06	SiteClass[FBgn0033677|CG8321|INTRON|0;FBgn0262820|CG43191|DOWNSTREAM|509],TranscriptAnnot[DOWNSTREAM(MODIFIER||||235|CG43191|protein_coding|CODING|FBtr0306063|);INTRON(MODIFIER||||207|CG8321|protein_coding|CODING|FBtr0087975|1)]	-
	2R_16693254_INS	AATT	A	A	0.1176	4	30	14.3	2.92e-06	1.61473e-06	0.5225	0.7502	0.74865	7.41	0.0001494	0.000142968	13.77	4.155e-06	1.13684e-06	SiteClass[|||],TranscriptAnnot[INTERGENIC(MODIFIER|||||||||)]	-
	2R_16693256_SNP	T	G	G	0.1176	4	30	14.3	2.92e-06	1.61473e-06	0.5225	0.7502	0.74865	7.41	0.0001494	0.000142968	13.77	4.155e-06	1.13684e-06	SiteClass[|||],TranscriptAnnot[INTERGENIC(MODIFIER|||||||||)]	-
	X_8276670_INS	AGAA	A	A	0.1765	6	28	12.21	1.504e-06	1.14079e-06	1.65	0.2469	0.226769	6.928	4.116e-05	1.53868e-05	10.56	8.802e-06	2.01865e-05	SiteClass[|||],TranscriptAnnot[INTERGENIC(MODIFIER|||||||||)]	-
	2R_19317453_SNP	T	C	C	0.1944	7	29	1.22	0.6675	0.656092	-5.371	2.758e-06	1.18826e-06	-2.075	0.2336	0.216907	6.591	0.01079	0.00823087	SiteClass[|||],TranscriptAnnot[INTERGENIC(MODIFIER|||||||||)]	-
	2R_19317459_SNP	T	C	C	0.1944	7	29	1.22	0.6675	0.656092	-5.371	2.758e-06	1.18826e-06	-2.075	0.2336	0.216907	6.591	0.01079	0.00823087	SiteClass[|||],TranscriptAnnot[INTERGENIC(MODIFIER|||||||||)]	-
	2R_19317499_SNP	C	T	T	0.1944	7	29	1.22	0.6675	0.656092	-5.371	2.758e-06	1.18826e-06	-2.075	0.2336	0.216907	6.591	0.01079	0.00823087	SiteClass[|||],TranscriptAnnot[INTERGENIC(MODIFIER|||||||||)]	-
	3L_10349063_DEL	A	AA	AA	0.25	9	27	9.294	5.958e-05	3.18138e-05	-0.6344	0.6032	0.590041	4.33	0.004287	0.00307326	9.929	2.933e-06	1.26908e-06	SiteClass[FBgn0265415|CR44327|INTRON|0],TranscriptAnnot[INTRON(MODIFIER|||||CR44327|ncRNA|NON_CODING|FBtr0339670|1)]	-
	2R_19317677_SNP	T	C	T	0.2	7	28	1.408	0.6235	0.608462	-5.362	4.205e-06	1.41529e-06	-1.977	0.2615	0.241576	6.77	0.009551	0.0066975	SiteClass[|||],TranscriptAnnot[INTERGENIC(MODIFIER|||||||||)]	-
	3L_7071278_SNP	A	T	T	0.2059	7	27	-2.5	0.381	0.362713	-5.366	3.52e-06	1.56434e-06	-3.933	0.02434	0.0168067	2.865	0.2733	0.272812	SiteClass[FBgn0035733|CG8641|UPSTREAM|716],TranscriptAnnot[INTERGENIC(MODIFIER|||||||||);UPSTREAM(MODIFIER||||434|CG8641|protein_coding|CODING|FBtr0076931|);UPSTREAM(MODIFIER||||434|CG8641|protein_coding|CODING|FBtr0333376|)]	-
	2R_7450231_SNP	A	T	T	0.1111	4	32	-4.361	0.2181	0.201702	-6.708	3.585e-06	1.57285e-06	-5.535	0.008643	0.00649673	2.347	0.4904	0.474656	SiteClass[|||],TranscriptAnnot[INTERGENIC(MODIFIER|||||||||)]	-
	2R_7450240_SNP	C	T	T	0.1111	4	32	-4.361	0.2181	0.201702	-6.708	3.585e-06	1.57285e-06	-5.535	0.008643	0.00649673	2.347	0.4904	0.474656	SiteClass[|||],TranscriptAnnot[INTERGENIC(MODIFIER|||||||||)]	-
	2R_7450299_SNP	T	C	C	0.1143	4	31	-4.322	0.2297	0.206687	-6.716	5.039e-06	1.60375e-06	-5.519	0.009987	0.00677329	2.394	0.4888	0.46657	SiteClass[|||],TranscriptAnnot[INTERGENIC(MODIFIER|||||||||)]	-
	3L_18671501_SNP	T	A	A	0.4412	15	19	8.096	0.0001749	6.17442e-05	-0.7277	0.5163	0.490449	3.684	0.008858	0.00529288	8.824	7.7e-06	1.75704e-06	SiteClass[FBgn0040323|GNBP1|DOWNSTREAM|525],TranscriptAnnot[DOWNSTREAM(MODIFIER||||492|GNBP1|protein_coding|CODING|FBtr0075050|);INTERGENIC(MODIFIER|||||||||)]	-
	X_16209651_SNP	A	G	A	0.1667	6	30	10.83	5.637e-05	2.99826e-05	-0.593	0.6761	0.664926	5.117	0.003596	0.00254763	11.42	4.044e-06	1.7895e-06	SiteClass[FBgn0030739|CG13957|SYNONYMOUS_CODING|0],TranscriptAnnot[SYNONYMOUS_CODING(LOW|SILENT|ctA/ctG|L540|1102|CG13957|protein_coding|CODING|FBtr0336975|)]	(TF_binding_site|mE1_TFBS_sens|FBsf0000221213)
	X_16209717_SNP	T	C	T	0.1667	6	30	10.83	5.637e-05	2.99826e-05	-0.593	0.6761	0.664926	5.117	0.003596	0.00254763	11.42	4.044e-06	1.7895e-06	SiteClass[FBgn0030739|CG13957|SYNONYMOUS_CODING|0],TranscriptAnnot[SYNONYMOUS_CODING(LOW|SILENT|agT/agC|S562|1102|CG13957|protein_coding|CODING|FBtr0336975|)]	(TF_binding_site|BDTNP1_TFBS_da|FBsf0000332739)
	3L_8471433_SNP	T	C	C	0.1429	5	30	11.44	9.333e-05	4.96147e-05	-0.8923	0.5654	0.545767	5.273	0.006273	0.00421606	12.33	3.483e-06	1.80832e-06	SiteClass[FBgn0262719|CG43163|SYNONYMOUS_CODING|0],TranscriptAnnot[SYNONYMOUS_CODING(LOW|SILENT|gtG/gtA|V810|2523|CG43163|protein_coding|CODING|FBtr0305700|);SYNONYMOUS_CODING(LOW|SILENT|gtG/gtA|V810|2523|CG43163|protein_coding|CODING|FBtr0308608|)]	(TF_binding_site|mE1_TFBS_cad|FBsf0000244504),(TF_binding_site|mE1_TFBS_chinmo|FBsf0000209974)
	3L_9941213_SNP	C	A	C	0.1429	5	30	11.44	9.333e-05	4.96147e-05	-0.8923	0.5654	0.545767	5.273	0.006273	0.00421606	12.33	3.483e-06	1.80832e-06	SiteClass[FBgn0085385|CG34356|INTRON|0],TranscriptAnnot[INTRON(MODIFIER||||834|CG34356|protein_coding|CODING|FBtr0331577|5);INTRON(MODIFIER||||834|CG34356|protein_coding|CODING|FBtr0331578|5);INTRON(MODIFIER||||854|CG34356|protein_coding|CODING|FBtr0331579|4)]	-
	3L_1254004_SNP	C	A	A	0.1429	5	30	-1.246	0.703	0.691845	-6.076	1.689e-06	1.89532e-06	-3.661	0.06692	0.0538999	4.83	0.1018	0.101049	SiteClass[FBgn0035198|CG9133|INTRON|0;FBgn0035197|CG9130|INTRON|0],TranscriptAnnot[INTRON(MODIFIER||||309|CG9133|protein_coding|CODING|FBtr0100647|2);INTRON(MODIFIER||||332|CG9133|protein_coding|CODING|FBtr0100645|1);INTRON(MODIFIER||||332|CG9133|protein_coding|CODING|FBtr0100646|2);INTRON(MODIFIER||||517|CG9130|protein_coding|CODING|FBtr0072655|2);INTRON(MODIFIER||||517|CG9130|protein_coding|COD…	(TF_binding_site|mE1_TFBS_chinmo|FBsf0000209506)
	3L_3484961_SNP	G	C	C	0.2286	8	27	10.73	2.818e-06	2.07663e-06	1.145	0.375	0.350653	5.937	6.875e-05	4.34209e-05	9.585	1.872e-05	1.3918e-05	SiteClass[FBgn0259224|CG42324|INTRON|0;FBgn0262484|CG43074|UPSTREAM|308],TranscriptAnnot[INTRON(MODIFIER||||1035|CG42324|protein_coding|CODING|FBtr0334635|1);INTRON(MODIFIER||||1037|CG42324|protein_coding|CODING|FBtr0334636|1);INTRON(MODIFIER||||249|CG42324|protein_coding|CODING|FBtr0330142|1);UPSTREAM(MODIFIER||||137|CG42324|protein_coding|CODING|FBtr0334633|);UPSTREAM(MODIFIER||||182|CG43074|pr…	-
	X_3750274_SNP	T	C	C	0.1765	6	28	9.913	0.0004939	0.00020672	-1.508	0.2984	0.270289	4.203	0.02413	0.0159467	11.42	6.923e-06	2.1647e-06	SiteClass[FBgn0000542|ec|SYNONYMOUS_CODING|0],TranscriptAnnot[SYNONYMOUS_CODING(LOW|SILENT|Ctg/Ttg|L1599|1712|ec|protein_coding|CODING|FBtr0070606|);SYNONYMOUS_CODING(LOW|SILENT|Ctg/Ttg|L1633|1746|ec|protein_coding|CODING|FBtr0112801|);SYNONYMOUS_CODING(LOW|SILENT|Ctg/Ttg|L1652|1765|ec|protein_coding|CODING|FBtr0112802|)]	(TF_binding_site|BDTNP1_TFBS_da|FBsf0000331596),(TF_binding_site|BDTNP1_TFBS_dl|FBsf0000316429),(TF_binding_site|BDTNP1_TFBS_sna|FBsf0000269893),(TF_binding_site|BDTNP1_TFBS_twi|FBsf0000205022),(TF_binding_site|mE1_TFBS_chinmo|FBsf0000208262),(TF_binding_site|mE1_TFBS_HSA|FBsf0000378984),(TF_binding_site|mE1_TFBS_HSA|FBsf0000378985)
	3L_19161269_SNP	C	T	C	0.2727	9	24	-1.205	0.6617	0.63549	-4.894	9.353e-06	2.19478e-06	-3.05	0.06714	0.0468401	3.689	0.1503	0.122421	SiteClass[FBgn0016797|fz2|INTRON|0],TranscriptAnnot[INTRON(MODIFIER||||694|fz2|protein_coding|CODING|FBtr0075028|1);INTRON(MODIFIER||||694|fz2|protein_coding|CODING|FBtr0112890|1);INTRON(MODIFIER||||694|fz2|protein_coding|CODING|FBtr0299586|5);INTRON(MODIFIER||||694|fz2|protein_coding|CODING|FBtr0330194|4);INTRON(MODIFIER||||694|fz2|protein_coding|CODING|FBtr0332735|1);INTRON(MODIFIER||||806|fz2|…	(TF_binding_site|BDTNP1_TFBS_da|FBsf0000327617),(TF_binding_site|BDTNP1_TFBS_dl|FBsf0000308550),(TF_binding_site|BDTNP1_TFBS_Med|FBsf0000283643),(TF_binding_site|BDTNP1_TFBS_prd|FBsf0000275733),(TF_binding_site|BDTNP1_TFBS_sna|FBsf0000269591),(TF_binding_site|BDTNP1_TFBS_twi|FBsf0000204266),(TF_binding_site|mE1_TFBS_cad|FBsf0000245375),(TF_binding_site|mE1_TFBS_HSA|FBsf0000366773)
	2L_19517716_SNP	T	A	T	0.2857	10	25	9.94	7.122e-06	2.31877e-06	0.5613	0.6414	0.624026	5.25	0.0002618	0.000122644	9.378	9.658e-06	3.24298e-06	SiteClass[FBgn0263095|CR43363|DOWNSTREAM|393;FBgn0032797|CG10186|UPSTREAM|515],TranscriptAnnot[DOWNSTREAM(MODIFIER|||||CR43363|ncRNA|NON_CODING|FBtr0307113|);INTERGENIC(MODIFIER|||||||||);UPSTREAM(MODIFIER||||1356|CG10186|protein_coding|CODING|FBtr0081281|);UPSTREAM(MODIFIER||||1676|CG10186|protein_coding|CODING|FBtr0081280|);UPSTREAM(MODIFIER||||1677|CG10186|protein_coding|CODING|FBtr0302107|);U…	-
	2L_19518248_INS	T	TA	T	0.2941	10	24	9.983	9.986e-06	2.43964e-06	0.5202	0.6722	0.651661	5.251	0.0003475	0.000136869	9.463	1.213e-05	2.95089e-06	SiteClass[FBgn0263095|CR43363|INTRON|0;FBgn0032798|CG10132|UPSTREAM|537],TranscriptAnnot[INTRON(MODIFIER|||||CR43363|ncRNA|NON_CODING|FBtr0307113|2);UPSTREAM(MODIFIER||||1361|CG10132|protein_coding|CODING|FBtr0081247|)]	-
	3L_9941330_SNP	T	C	T	0.1429	5	30	11.43	9.778e-05	5.07229e-05	-0.7828	0.6119	0.596362	5.322	0.00533	0.00383458	12.21	6.961e-06	2.49187e-06	SiteClass[FBgn0085385|CG34356|SYNONYMOUS_CODING|0],TranscriptAnnot[SYNONYMOUS_CODING(LOW|SILENT|aaT/aaC|N145|834|CG34356|protein_coding|CODING|FBtr0331577|);SYNONYMOUS_CODING(LOW|SILENT|aaT/aaC|N145|834|CG34356|protein_coding|CODING|FBtr0331578|);SYNONYMOUS_CODING(LOW|SILENT|aaT/aaC|N145|854|CG34356|protein_coding|CODING|FBtr0331579|)]	-
	2L_18455483_SNP	T	G	G	0.1714	6	29	-1.444	0.6381	0.620583	-5.593	7.651e-06	2.50892e-06	-3.518	0.05748	0.0455994	4.149	0.1505	0.13031	SiteClass[FBgn0032680|Ntf-2r|DOWNSTREAM|64;FBgn0263049|let-7-C|UPSTREAM|234;FBgn0032679|bsf|UPSTREAM|896],TranscriptAnnot[DOWNSTREAM(MODIFIER||||130|Ntf-2r|protein_coding|CODING|FBtr0081063|);INTERGENIC(MODIFIER|||||||||);UPSTREAM(MODIFIER||||1412|bsf|protein_coding|CODING|FBtr0081087|);UPSTREAM(MODIFIER|||||let-7-C|ncRNA|NON_CODING|FBtr0306973|)]	(TF_binding_site|BDTNP1_TFBS_dl|FBsf0000299180)
	2L_18456507_SNP	C	T	T	0.1714	6	29	-1.444	0.6381	0.620583	-5.593	7.651e-06	2.50892e-06	-3.518	0.05748	0.0455994	4.149	0.1505	0.13031	SiteClass[FBgn0263049|let-7-C|INTRON|0],TranscriptAnnot[INTRON(MODIFIER|||||let-7-C|ncRNA|NON_CODING|FBtr0306973|1)]	(TF_binding_site|BDTNP1_TFBS_dl|FBsf0000299181),(TF_binding_site|mE1_TFBS_HSA|FBsf0000352123)
	2L_3510237_SNP	A	C	C	0.1111	4	32	-7.655	0.02664	0.021584	-6.613	5.557e-06	2.51397e-06	-7.134	0.0004322	0.000264772	-1.043	0.76	0.751494	SiteClass[FBgn0051954|CG31954|UPSTREAM|135;FBgn0053123|CG33123|DOWNSTREAM|241],TranscriptAnnot[DOWNSTREAM(MODIFIER||||1182|CG33123|protein_coding|CODING|FBtr0077562|);INTERGENIC(MODIFIER|||||||||);UPSTREAM(MODIFIER||||277|CG31954|protein_coding|CODING|FBtr0077563|)]	-
	2L_3510276_SNP	A	G	G	0.1111	4	32	-7.655	0.02664	0.021584	-6.613	5.557e-06	2.51397e-06	-7.134	0.0004322	0.000264772	-1.043	0.76	0.751494	SiteClass[FBgn0051954|CG31954|UPSTREAM|174;FBgn0053123|CG33123|DOWNSTREAM|202],TranscriptAnnot[DOWNSTREAM(MODIFIER||||1182|CG33123|protein_coding|CODING|FBtr0077562|);INTERGENIC(MODIFIER|||||||||);UPSTREAM(MODIFIER||||277|CG31954|protein_coding|CODING|FBtr0077563|)]	-
	2L_3510387_SNP	A	G	G	0.1111	4	32	-7.655	0.02664	0.021584	-6.613	5.557e-06	2.51397e-06	-7.134	0.0004322	0.000264772	-1.043	0.76	0.751494	SiteClass[FBgn0053123|CG33123|DOWNSTREAM|91;FBgn0051954|CG31954|UPSTREAM|285],TranscriptAnnot[DOWNSTREAM(MODIFIER||||1182|CG33123|protein_coding|CODING|FBtr0077562|);INTERGENIC(MODIFIER|||||||||);UPSTREAM(MODIFIER||||277|CG31954|protein_coding|CODING|FBtr0077563|)]	-
	2L_3510406_SNP	G	T	T	0.1111	4	32	-7.655	0.02664	0.021584	-6.613	5.557e-06	2.51397e-06	-7.134	0.0004322	0.000264772	-1.043	0.76	0.751494	SiteClass[FBgn0053123|CG33123|DOWNSTREAM|72;FBgn0051954|CG31954|UPSTREAM|304],TranscriptAnnot[DOWNSTREAM(MODIFIER||||1182|CG33123|protein_coding|CODING|FBtr0077562|);INTERGENIC(MODIFIER|||||||||);UPSTREAM(MODIFIER||||277|CG31954|protein_coding|CODING|FBtr0077563|)]	-
	3R_25272218_SNP	T	G	G	0.1111	4	32	-7.655	0.02664	0.021584	-6.613	5.557e-06	2.51397e-06	-7.134	0.0004322	0.000264772	-1.043	0.76	0.751494	SiteClass[FBgn0004369|Ptp99A|INTRON|0],TranscriptAnnot[INTRON(MODIFIER||||1397|Ptp99A|protein_coding|CODING|FBtr0303148|8)]	-
	X_10225699_SNP	G	A	A	0.1389	5	31	10.65	0.0003242	0.000194727	-1.501	0.3235	0.306077	4.577	0.01792	0.0141437	12.16	5.858e-06	2.66038e-06	SiteClass[FBgn0030191|CG15306|UTR_5_PRIME|0],TranscriptAnnot[UTR_5_PRIME(MODIFIER||||357|CG15306|protein_coding|CODING|FBtr0071471|1);UTR_5_PRIME(MODIFIER||||357|CG15306|protein_coding|CODING|FBtr0330316|1)]	-
	2L_3553033_SNP	G	C	C	0.2353	8	26	8.802	0.0004448	0.000255282	-1.382	0.2926	0.260654	3.71	0.02489	0.0180783	10.18	5.582e-06	2.77413e-06	SiteClass[|||],TranscriptAnnot[INTERGENIC(MODIFIER|||||||||)]	(TF_binding_site|mE1_TFBS_HSA|FBsf0000345001)
	3L_4720748_SNP	A	G	A	0.303	10	23	9.992	7.143e-06	2.89532e-06	1.225	0.3092	0.287494	5.609	6.801e-05	3.97511e-05	8.767	8.198e-05	2.82067e-05	SiteClass[FBgn0035574|Gef64C|INTRON|0],TranscriptAnnot[INTRON(MODIFIER||||1984|Gef64C|protein_coding|CODING|FBtr0073345|2);INTRON(MODIFIER||||1984|Gef64C|protein_coding|CODING|FBtr0332738|2)]	(TF_binding_site|mE1_TFBS_inv|FBsf0000235758)
	2R_16368090_SNP	G	A	G	0.1176	4	30	-2.976	0.4071	0.388253	-6.605	4.775e-06	2.92987e-06	-4.791	0.02372	0.020618	3.629	0.2972	0.268382	SiteClass[|||],TranscriptAnnot[INTERGENIC(MODIFIER|||||||||)]	-
	2L_2548985_SNP	A	G	G	0.2727	9	24	8.563	0.0003391	0.000229179	-1.264	0.3172	0.287633	3.649	0.02081	0.0160146	9.827	4.681e-06	2.94811e-06	SiteClass[|||],TranscriptAnnot[INTERGENIC(MODIFIER|||||||||)]	-
	3L_9349747_SNP	A	C	C	0.2222	8	28	9.612	6.942e-05	3.74626e-05	-0.4658	0.7144	0.704399	4.573	0.003709	0.00263325	10.08	6.468e-06	2.95753e-06	SiteClass[FBgn0035978|UGP|INTRON|0],TranscriptAnnot[INTRON(MODIFIER||||511|UGP|protein_coding|CODING|FBtr0301698|1);INTRON(MODIFIER||||513|UGP|protein_coding|CODING|FBtr0076500|1);INTRON(MODIFIER||||518|UGP|protein_coding|CODING|FBtr0301699|1);INTRON(MODIFIER||||520|UGP|protein_coding|CODING|FBtr0076501|1)]	-
	2R_17868267_SNP	C	T	T	0.2857	10	25	-4.613	0.06416	0.0521192	-4.639	7.15e-06	3.0052e-06	-4.626	0.001712	0.00096837	0.02673	0.9912	0.990822	SiteClass[FBgn0041239|Gr58a|SYNONYMOUS_CODING|0],TranscriptAnnot[SYNONYMOUS_CODING(LOW|SILENT|agT/agC|S301|395|Gr58a|protein_coding|CODING|FBtr0071728|)]	-
	2R_17868270_SNP	C	T	T	0.2857	10	25	-4.613	0.06416	0.0521192	-4.639	7.15e-06	3.0052e-06	-4.626	0.001712	0.00096837	0.02673	0.9912	0.990822	SiteClass[FBgn0041239|Gr58a|SYNONYMOUS_CODING|0],TranscriptAnnot[SYNONYMOUS_CODING(LOW|SILENT|gcT/gcC|A302|395|Gr58a|protein_coding|CODING|FBtr0071728|)]	-
	3L_9941131_SNP	G	A	G	0.1429	5	30	11.25	0.0001577	7.02111e-05	-0.8594	0.5804	0.560755	5.198	0.007451	0.00486512	12.11	9.51e-06	3.18825e-06	SiteClass[FBgn0085385|CG34356|INTRON|0],TranscriptAnnot[INTRON(MODIFIER||||834|CG34356|protein_coding|CODING|FBtr0331577|5);INTRON(MODIFIER||||834|CG34356|protein_coding|CODING|FBtr0331578|5);INTRON(MODIFIER||||854|CG34356|protein_coding|CODING|FBtr0331579|4)]	-
	3R_5411968_SNP	C	G	G	0.1111	4	32	10.96	0.0009141	0.000589658	-2.294	0.1674	0.152425	4.334	0.044	0.0368296	13.26	7.644e-06	3.53629e-06	SiteClass[FBgn0037717|CG8301|UTR_3_PRIME|0;FBgn0037718|P58IPK|UPSTREAM|696],TranscriptAnnot[UPSTREAM(MODIFIER||||498|P58IPK|protein_coding|CODING|FBtr0082074|);UTR_3_PRIME(MODIFIER||||607|CG8301|protein_coding|CODING|FBtr0082073|6)]	-
	3L_3295493_SNP	A	C	A	0.4848	16	17	7.706	0.0003026	0.000192509	-0.9828	0.3659	0.3545	3.361	0.0153	0.0125282	8.688	7.338e-06	3.7599e-06	SiteClass[FBgn0035430|CG12009|INTRON|0],TranscriptAnnot[INTRON(MODIFIER||||864|CG12009|protein_coding|CODING|FBtr0308314|1);INTRON(MODIFIER||||905|CG12009|protein_coding|CODING|FBtr0073053|1)]	-
	X_4113373_SNP	C	T	T	0.1389	5	31	-1.772	0.5852	0.571585	-5.929	8.213e-06	3.81871e-06	-3.851	0.04924	0.0415166	4.157	0.1744	0.159216	SiteClass[FBgn0029697|CG15570|SYNONYMOUS_CODING|0],TranscriptAnnot[SYNONYMOUS_CODING(LOW|SILENT|aaT/aaC|N350|1357|CG15570|protein_coding|CODING|FBtr0070645|)]	-
	2R_7923677_SNP	C	A	A	0.2571	9	26	7.39	0.0002293	0.00171383	-2.239	0.04792	0.0525832	2.575	0.04783	0.0922574	9.63	7.022e-07	3.97215e-06	SiteClass[FBgn0262820|CG43191|UTR_3_PRIME|0;FBgn0033677|CG8321|UTR_3_PRIME|0],TranscriptAnnot[UTR_3_PRIME(MODIFIER||||207|CG8321|protein_coding|CODING|FBtr0087975|3);UTR_3_PRIME(MODIFIER||||235|CG43191|protein_coding|CODING|FBtr0306063|4)]	-
	X_8276748_SNP	A	C	C	0.2188	7	25	11.16	4.938e-06	4.01823e-06	1.072	0.4035	0.411326	6.116	9.51e-05	8.38026e-05	10.09	1.719e-05	1.76119e-05	SiteClass[|||],TranscriptAnnot[INTERGENIC(MODIFIER|||||||||)]	-
	3L_1009116_SNP	T	C	C	0.2353	8	26	9.088	0.0002489	0.000143372	-0.9609	0.4477	0.436229	4.064	0.01407	0.0090364	10.05	2.294e-06	4.18949e-06	SiteClass[FBgn0024277|trio|INTRON|0],TranscriptAnnot[INTRON(MODIFIER||||2263|trio|protein_coding|CODING|FBtr0072644|8);INTRON(MODIFIER||||2263|trio|protein_coding|CODING|FBtr0072645|8);INTRON(MODIFIER||||804|trio|protein_coding|CODING|FBtr0072646|4)]	-
	2R_15390309_SNP	C	T	C	0.1176	4	30	13.85	7.583e-06	4.36698e-06	1.209	0.4766	0.456911	7.532	0.0002479	0.000104134	12.65	9.507e-06	1.47746e-05	SiteClass[FBgn0034455|CG11007|UPSTREAM|264],TranscriptAnnot[INTERGENIC(MODIFIER|||||||||);UPSTREAM(MODIFIER||||271|CG11007|protein_coding|CODING|FBtr0086464|)]	(TF_binding_site|mE1_TFBS_Ubx|FBsf0000263150)
	2L_8188559_SNP	A	C	C	0.1111	4	32	13.79	9.516e-06	4.47022e-06	2.062	0.2157	0.199428	7.928	5.982e-05	3.19482e-05	11.73	0.0001363	7.70802e-05	SiteClass[FBgn0264953|Piezo|SYNONYMOUS_CODING|0],TranscriptAnnot[SYNONYMOUS_CODING(LOW|SILENT|acC/acA|T2382|2533|Piezo|protein_coding|CODING|FBtr0335183|);SYNONYMOUS_CODING(LOW|SILENT|acC/acA|T2400|2551|Piezo|protein_coding|CODING|FBtr0335179|);SYNONYMOUS_CODING(LOW|SILENT|acC/acA|T2400|2551|Piezo|protein_coding|CODING|FBtr0335182|);SYNONYMOUS_CODING(LOW|SILENT|acC/acA|T2419|2570|Piezo|protein_co…	-
	2L_8188652_SNP	T	G	G	0.1111	4	32	13.79	9.516e-06	4.47022e-06	2.062	0.2157	0.199428	7.928	5.982e-05	3.19482e-05	11.73	0.0001363	7.70802e-05	SiteClass[FBgn0264953|Piezo|SYNONYMOUS_CODING|0],TranscriptAnnot[SYNONYMOUS_CODING(LOW|SILENT|acG/acT|T2413|2533|Piezo|protein_coding|CODING|FBtr0335183|);SYNONYMOUS_CODING(LOW|SILENT|acG/acT|T2431|2551|Piezo|protein_coding|CODING|FBtr0335179|);SYNONYMOUS_CODING(LOW|SILENT|acG/acT|T2431|2551|Piezo|protein_coding|CODING|FBtr0335182|);SYNONYMOUS_CODING(LOW|SILENT|acG/acT|T2450|2570|Piezo|protein_co…	-
	2L_8188916_SNP	A	T	T	0.1111	4	32	13.79	9.516e-06	4.47022e-06	2.062	0.2157	0.199428	7.928	5.982e-05	3.19482e-05	11.73	0.0001363	7.70802e-05	SiteClass[FBgn0264953|Piezo|INTRON|0],TranscriptAnnot[INTRON(MODIFIER||||2533|Piezo|protein_coding|CODING|FBtr0335183|26);INTRON(MODIFIER||||2551|Piezo|protein_coding|CODING|FBtr0335179|27);INTRON(MODIFIER||||2551|Piezo|protein_coding|CODING|FBtr0335182|27);INTRON(MODIFIER||||2570|Piezo|protein_coding|CODING|FBtr0335178|28);INTRON(MODIFIER||||2571|Piezo|protein_coding|CODING|FBtr0335181|28);INTRO…	(TF_binding_site|mE1_TFBS_HSA|FBsf0000346680),(TF_binding_site|mE1_TFBS_sens|FBsf0000216758)
	2L_8188920_SNP	A	T	T	0.1111	4	32	13.79	9.516e-06	4.47022e-06	2.062	0.2157	0.199428	7.928	5.982e-05	3.19482e-05	11.73	0.0001363	7.70802e-05	SiteClass[FBgn0264953|Piezo|INTRON|0],TranscriptAnnot[INTRON(MODIFIER||||2533|Piezo|protein_coding|CODING|FBtr0335183|26);INTRON(MODIFIER||||2551|Piezo|protein_coding|CODING|FBtr0335179|27);INTRON(MODIFIER||||2551|Piezo|protein_coding|CODING|FBtr0335182|27);INTRON(MODIFIER||||2570|Piezo|protein_coding|CODING|FBtr0335178|28);INTRON(MODIFIER||||2571|Piezo|protein_coding|CODING|FBtr0335181|28);INTRO…	(TF_binding_site|mE1_TFBS_HSA|FBsf0000346680),(TF_binding_site|mE1_TFBS_sens|FBsf0000216758)
	2R_7921720_SNP	G	A	A	0.2353	8	26	7.374	0.0004818	0.00294558	-2.632	0.02665	0.0281902	2.371	0.08287	0.139906	10.01	9.824e-07	4.76882e-06	SiteClass[FBgn0033677|CG8321|SYNONYMOUS_CODING|0;FBgn0260012|pds5|DOWNSTREAM|490],TranscriptAnnot[DOWNSTREAM(MODIFIER||||1218|pds5|protein_coding|CODING|FBtr0087974|);DOWNSTREAM(MODIFIER||||1218|pds5|protein_coding|CODING|FBtr0306062|);SYNONYMOUS_CODING(LOW|SILENT|tcA/tcG|S27|207|CG8321|protein_coding|CODING|FBtr0087975|)]	(TF_binding_site|BDTNP1_TFBS_dl|FBsf0000301552),(TF_binding_site|mE1_TFBS_HSA|FBsf0000355846)
	3R_1786782_SNP	T	A	A	0.1714	6	29	9.396	0.0007803	0.00047967	-1.694	0.2359	0.212953	3.851	0.0356	0.027752	11.09	9.054e-06	4.88502e-06	SiteClass[FBgn0040679|CG11373|UPSTREAM|75],TranscriptAnnot[INTERGENIC(MODIFIER|||||||||);UPSTREAM(MODIFIER||||59|CG11373|protein_coding|CODING|FBtr0078657|)]	-
	X_8276637_SNP	A	T	T	0.1613	5	26	12.56	8.915e-06	6.19874e-06	0.4893	0.7679	0.743606	6.524	0.0005187	0.000297359	12.07	1.025e-05	4.94396e-06	SiteClass[|||],TranscriptAnnot[INTERGENIC(MODIFIER|||||||||)]	-
	3L_12368427_SNP	A	C	A	0.1765	6	28	-2.102	0.4869	0.471617	-5.434	6.172e-06	6.55007e-06	-3.768	0.04096	0.0320963	3.332	0.2286	0.228431	SiteClass[FBgn0036279|Ncc69|INTRON|0],TranscriptAnnot[INTRON(MODIFIER||||1171|Ncc69|protein_coding|CODING|FBtr0075987|4);INTRON(MODIFIER||||1171|Ncc69|protein_coding|CODING|FBtr0333842|4);INTRON(MODIFIER||||1191|Ncc69|protein_coding|CODING|FBtr0333838|4);INTRON(MODIFIER||||1191|Ncc69|protein_coding|CODING|FBtr0333839|4);INTRON(MODIFIER||||1191|Ncc69|protein_coding|CODING|FBtr0333841|4);INTRON(MOD…	-
	3L_12368445_SNP	T	A	T	0.1765	6	28	-2.102	0.4869	0.471617	-5.434	6.172e-06	6.55007e-06	-3.768	0.04096	0.0320963	3.332	0.2286	0.228431	SiteClass[FBgn0036279|Ncc69|INTRON|0],TranscriptAnnot[INTRON(MODIFIER||||1171|Ncc69|protein_coding|CODING|FBtr0075987|4);INTRON(MODIFIER||||1171|Ncc69|protein_coding|CODING|FBtr0333842|4);INTRON(MODIFIER||||1191|Ncc69|protein_coding|CODING|FBtr0333838|4);INTRON(MODIFIER||||1191|Ncc69|protein_coding|CODING|FBtr0333839|4);INTRON(MODIFIER||||1191|Ncc69|protein_coding|CODING|FBtr0333841|4);INTRON(MOD…	-
	3L_13890646_SNP	T	A	A	0.1143	4	31	-2.452	0.4816	0.477041	-6.358	6.662e-06	8.50918e-06	-4.405	0.03158	0.0339868	3.906	0.2508	0.231999	SiteClass[FBgn0264006|dysc|INTRON|0],TranscriptAnnot[INTRON(MODIFIER||||1015|dysc|protein_coding|CODING|FBtr0330419|1);INTRON(MODIFIER||||1254|dysc|protein_coding|CODING|FBtr0330418|1);INTRON(MODIFIER||||689|dysc|protein_coding|CODING|FBtr0330416|1);INTRON(MODIFIER||||864|dysc|protein_coding|CODING|FBtr0330415|1);INTRON(MODIFIER||||866|dysc|protein_coding|CODING|FBtr0330417|1);INTRON(MODIFIER||||…	-
	3L_11573044_SNP	G	T	T	0.1143	4	31	12.71	7.137e-05	3.90751e-05	-0.1568	0.9242	0.923296	6.279	0.002909	0.00173712	12.87	6.664e-06	8.74742e-06	SiteClass[FBgn0263247|CG43390|UTR_5_PRIME|0;FBgn0263248|CG43391|DOWNSTREAM|885],TranscriptAnnot[DOWNSTREAM(MODIFIER||||40|CG43391|protein_coding|CODING|FBtr0308058|);UTR_5_PRIME(MODIFIER||||40|CG43390|protein_coding|CODING|FBtr0308059|1)]	-
	2R_19316692_SNP	A	G	G	0.1562	5	27	8.575	0.0006874	0.0042582	-3.16	0.02461	0.0286887	2.708	0.08766	0.162262	11.73	4.536e-06	1.00876e-05	SiteClass[|||],TranscriptAnnot[INTERGENIC(MODIFIER|||||||||)]	-
	2L_13846302_SNP	C	T	T	0.2059	7	27	7.394	0.001172	0.00471362	-2.61	0.03675	0.0387171	2.392	0.1014	0.156213	10	6.201e-06	1.77316e-05	SiteClass[FBgn0028509|cenG1A|INTRON|0;FBgn0028534|CG7916|UPSTREAM|456;FBgn0028920|CG8997|UPSTREAM|993],TranscriptAnnot[INTRON(MODIFIER||||995|cenG1A|protein_coding|CODING|FBtr0080546|1);UPSTREAM(MODIFIER||||260|CG8997|protein_coding|CODING|FBtr0080563|);UPSTREAM(MODIFIER||||287|CG7916|protein_coding|CODING|FBtr0080549|)]	-
	2R_19801458_SNP	A	G	A	0.303	10	23	0.6433	0.7668	0.794223	4.394	6.419e-06	1.93172e-05	2.519	0.04266	0.0927746	-3.751	0.09969	0.104547	SiteClass[FBgn0261794|kcc|SYNONYMOUS_CODING|0],TranscriptAnnot[SYNONYMOUS_CODING(LOW|SILENT|ccA/ccG|P504|1028|kcc|protein_coding|CODING|FBtr0072138|);SYNONYMOUS_CODING(LOW|SILENT|ccA/ccG|P504|1059|kcc|protein_coding|CODING|FBtr0072139|);SYNONYMOUS_CODING(LOW|SILENT|ccA/ccG|P519|1043|kcc|protein_coding|CODING|FBtr0072136|);SYNONYMOUS_CODING(LOW|SILENT|ccA/ccG|P519|1074|kcc|protein_coding|CODING|FB…	-
	2L_5365535_SNP	C	A	C	0.1818	6	27	8.023	0.0007222	0.00387534	-2.464	0.06993	0.0684492	2.779	0.06846	0.120581	10.49	9.061e-06	2.57137e-05	SiteClass[FBgn0016920|nompC|UTR_3_PRIME|0],TranscriptAnnot[UTR_3_PRIME(MODIFIER||||1712|nompC|protein_coding|CODING|FBtr0079075|16);UTR_3_PRIME(MODIFIER||||1726|nompC|protein_coding|CODING|FBtr0300012|16);UTR_3_PRIME(MODIFIER||||1732|nompC|protein_coding|CODING|FBtr0304843|17)]	(TF_binding_site|mE1_TFBS_bab1|FBsf0000213988)
	2R_7940381_SNP	T	A	A	0.2121	7	26	7.5	0.000625	0.00425809	-2.229	0.07767	0.0812262	2.635	0.07226	0.118661	9.728	1.679e-06	3.81532e-05	SiteClass[FBgn0265373|CG44314|UPSTREAM|68],TranscriptAnnot[INTERGENIC(MODIFIER|||||||||);UPSTREAM(MODIFIER||||97|CG44314|protein_coding|CODING|FBtr0339579|);UPSTREAM(MODIFIER||||97|CG44314|protein_coding|CODING|FBtr0339580|);UPSTREAM(MODIFIER||||97|CG44314|protein_coding|CODING|FBtr0339581|)]	-
	X_8276661_SNP	A	G	G	0.1765	6	28	10.19	3.933e-06	0.000123283	-0.05109	0.9704	0.970442	5.071	0.0003994	0.00300769	10.24	1.088e-05	4.11501e-05	SiteClass[|||],TranscriptAnnot[INTERGENIC(MODIFIER|||||||||)]	-
	2R_6555567_SNP	T	C	T	0.3333	11	22	-8.393	6.678e-06	0.000115836	-0.4755	0.6754	0.674084	-4.434	0.0001767	0.00142327	-7.918	7.532e-05	0.000142572	SiteClass[|||],TranscriptAnnot[INTERGENIC(MODIFIER|||||||||)]	-
6-7 d/o adult flies	2L_21879342_SNP	A	C	C	0.2059	7	27	-0.2368	0.0002858	9.89404e-05	-0.02031	0.6824	0.661831	-0.1286	0.01644	0.0101932	-0.2165	1.001e-06	1.43088e-07	SiteClass[|||],TranscriptAnnot[INTERGENIC(MODIFIER|||||||||)]	(TF_binding_site|BDTNP1_TFBS_da|FBsf0000323141),(TF_binding_site|BDTNP1_TFBS_dl|FBsf0000299925),(TF_binding_site|BDTNP1_TFBS_twi|FBsf0000202389),(TF_binding_site|mE1_TFBS_cad|FBsf0000242578),(TF_binding_site|mE1_TFBS_HSA|FBsf0000353210),(TF_binding_site|mE1_TFBS_HSA|FBsf0000353211)
glycerol	2L_21881913_SNP	C	A	A	0.2059	7	27	-0.2269	0.0005163	0.000273207	-0.01149	0.8161	0.804711	-0.1192	0.02589	0.0198401	-0.2154	1.172e-06	2.60718e-07	SiteClass[|||],TranscriptAnnot[INTERGENIC(MODIFIER|||||||||)]	-
	2L_21765170_SNP	C	T	C	0.2	7	28	-0.2389	0.0001411	7.86967e-05	-0.02599	0.5801	0.573875	-0.1324	0.00931	0.00760793	-0.2129	1.229e-06	2.96121e-07	SiteClass[FBgn0051612|CG31612|INTRON|0],TranscriptAnnot[INTRON(MODIFIER||||987|CG31612|protein_coding|CODING|FBtr0085908|3);INTRON(MODIFIER||||987|CG31612|protein_coding|CODING|FBtr0300999|3)]	(TF_binding_site|BDTNP1_TFBS_dl|FBsf0000299867),(TF_binding_site|BDTNP1_TFBS_hb|FBsf0000291001),(TF_binding_site|BDTNP1_TFBS_twi|FBsf0000202361),(TF_binding_site|mE1_TFBS_HSA|FBsf0000353154)
	2L_21881726_SNP	A	C	C	0.2424	8	25	-0.2243	0.0004415	0.000149009	-0.02014	0.6765	0.650602	-0.1222	0.0193	0.01199	-0.2042	2.703e-06	3.54612e-07	SiteClass[|||],TranscriptAnnot[INTERGENIC(MODIFIER|||||||||)]	(transposable_element|FlyBase|FBti0063610)
	2L_21879324_SNP	A	G	G	0.2353	8	26	-0.2196	0.0004437	0.000205055	-0.01768	0.7082	0.689561	-0.1186	0.02032	0.0145918	-0.2019	2.269e-06	4.69619e-07	SiteClass[|||],TranscriptAnnot[INTERGENIC(MODIFIER|||||||||)]	(TF_binding_site|BDTNP1_TFBS_da|FBsf0000323141),(TF_binding_site|BDTNP1_TFBS_dl|FBsf0000299925),(TF_binding_site|BDTNP1_TFBS_twi|FBsf0000202389),(TF_binding_site|mE1_TFBS_cad|FBsf0000242578),(TF_binding_site|mE1_TFBS_HSA|FBsf0000353210),(TF_binding_site|mE1_TFBS_HSA|FBsf0000353211)
	2L_12724088_SNP	C	T	T	0.2059	7	27	-0.207	0.001989	0.000927719	0.003505	0.9437	0.939899	-0.1018	0.06153	0.0448997	-0.2105	2.774e-06	4.87152e-07	SiteClass[FBgn0032456|MRP|INTRON|0],TranscriptAnnot[INTRON(MODIFIER||||1548|MRP|protein_coding|CODING|FBtr0090014|2);INTRON(MODIFIER||||1548|MRP|protein_coding|CODING|FBtr0090015|3);INTRON(MODIFIER||||1548|MRP|protein_coding|CODING|FBtr0090016|2);INTRON(MODIFIER||||1548|MRP|protein_coding|CODING|FBtr0090017|2);INTRON(MODIFIER||||1548|MRP|protein_coding|CODING|FBtr0090018|2);INTRON(MODIFIER||||154…	(TF_binding_site|BDTNP1_TFBS_bcd|FBsf0000333694),(TF_binding_site|BDTNP1_TFBS_dl|FBsf0000298388),(TF_binding_site|mE1_TFBS_HSA|FBsf0000350640),(TF_binding_site|mE1_TFBS_sens|FBsf0000217464)
	3L_4644199_SNP	T	C	C	0.2	7	28	-0.2007	0.002346	0.0010405	-0.1939	3.019e-06	9.49204e-07	-0.1973	4.876e-05	1.3368e-05	-0.006757	0.8965	0.897936	SiteClass[FBgn0262870|axo|NON_SYNONYMOUS_CODING|0],TranscriptAnnot[NON_SYNONYMOUS_CODING(MODERATE|MISSENSE|Gtt/Att|V1734I|2047|axo|protein_coding|CODING|FBtr0333594|);NON_SYNONYMOUS_CODING(MODERATE|MISSENSE|Gtt/Att|V1734I|2070|axo|protein_coding|CODING|FBtr0306207|);NON_SYNONYMOUS_CODING(MODERATE|MISSENSE|Gtt/Att|V1734I|2070|axo|protein_coding|CODING|FBtr0333593|);NON_SYNONYMOUS_CODING(MODERATE|M…	(TF_binding_site|BDTNP1_TFBS_da|FBsf0000326086),(TF_binding_site|BDTNP1_TFBS_dl|FBsf0000305642),(TF_binding_site|BDTNP1_TFBS_Med|FBsf0000282191),(TF_binding_site|mE1_TFBS_HSA|FBsf0000362191)
	3L_11700152_SNP	G	A	A	0.25	9	27	-0.1335	0.02987	0.0186048	-0.1759	2.58e-06	1.10632e-06	-0.1547	0.000652	0.000274469	0.04234	0.3614	0.350425	SiteClass[FBgn0036196|CG11658|INTRON|0],TranscriptAnnot[INTRON(MODIFIER||||351|CG11658|protein_coding|CODING|FBtr0076124|2);INTRON(MODIFIER||||351|CG11658|protein_coding|CODING|FBtr0076125|2);INTRON(MODIFIER||||351|CG11658|protein_coding|CODING|FBtr0076126|2);INTRON(MODIFIER||||351|CG11658|protein_coding|CODING|FBtr0076127|2);INTRON(MODIFIER||||351|CG11658|protein_coding|CODING|FBtr0076128|2)]	(TF_binding_site|mE1_TFBS_cad|FBsf0000244773)
	3R_12740230_SNP	A	G	G	0.2	7	28	-0.1911	0.00395	0.00182552	-0.193	3.643e-06	1.11962e-06	-0.1921	8.773e-05	2.32207e-05	0.001883	0.9709	0.957779	SiteClass[FBgn0264857|iab-8|INTRON|0],TranscriptAnnot[INTRON(MODIFIER|||||iab-8|ncRNA|NON_CODING|FBtr0306340|1);INTRON(MODIFIER|||||iab-8|ncRNA|NON_CODING|FBtr0309897|1);INTRON(MODIFIER|||||iab-8|ncRNA|NON_CODING|FBtr0336892|1);INTRON(MODIFIER|||||iab-8|ncRNA|NON_CODING|FBtr0336893|1);INTRON(MODIFIER|||||iab-8|ncRNA|NON_CODING|FBtr0336894|1)]	(TF_binding_site|BDTNP1_TFBS_dl|FBsf0000312319),(TF_binding_site|mE1_TFBS_cad|FBsf0000248587)
	2L_11330972_SNP	G	A	A	0.1429	5	30	-0.2298	0.002394	0.00154757	0.006018	0.914	0.9095	-0.1119	0.0681	0.0575343	-0.2358	3.546e-06	1.26475e-06	SiteClass[|||],TranscriptAnnot[INTERGENIC(MODIFIER|||||||||)]	-
	3R_24842535_SNP	T	A	A	0.1389	5	31	-0.2157	0.004042	0.00226121	-0.2191	3.059e-06	1.32735e-06	-0.2174	8.534e-05	3.38079e-05	0.003341	0.9544	0.944433	SiteClass[FBgn0039620|CG1443|INTRON|0],TranscriptAnnot[INTRON(MODIFIER||||517|CG1443|protein_coding|CODING|FBtr0085345|1)]	-
	2L_9633050_SNP	C	T	T	0.25	9	27	0.2499	5.493e-06	2.58475e-06	0.1442	0.0002862	0.000170398	0.1971	3.294e-06	1.3393e-06	0.1057	0.01833	0.0188341	SiteClass[|||],TranscriptAnnot[INTERGENIC(MODIFIER|||||||||)]	-
	3L_7609976_SNP	G	C	C	0.1429	5	30	-0.2041	0.007358	0.00553411	-0.2189	4.029e-06	1.48067e-06	-0.2115	0.0001648	9.59445e-05	0.01479	0.8028	0.735445	SiteClass[FBgn0035802|CG33275|INTRON|0],TranscriptAnnot[INTRON(MODIFIER||||1428|CG33275|protein_coding|CODING|FBtr0089849|2);INTRON(MODIFIER||||1898|CG33275|protein_coding|CODING|FBtr0334064|4);INTRON(MODIFIER||||1904|CG33275|protein_coding|CODING|FBtr0089850|4)]	-
	3L_9081473_SNP	C	T	T	0.3714	13	22	0.2239	9.722e-06	1.64353e-06	0.1146	0.001982	0.00134866	0.1693	1.733e-05	4.37993e-06	0.1093	0.007417	0.00367587	SiteClass[FBgn0023479|Tequila|INTRON|0],TranscriptAnnot[INTRON(MODIFIER||||1603|Tequila|protein_coding|CODING|FBtr0301910|12);SYNONYMOUS_CODING(LOW|SILENT|Ttg/Ctg|L1715|2786|Tequila|protein_coding|CODING|FBtr0076526|);SYNONYMOUS_CODING(LOW|SILENT|Ttg/Ctg|L379|1450|Tequila|protein_coding|CODING|FBtr0076525|)]	(TF_binding_site|mE1_TFBS_cad|FBsf0000244571)
	3L_9081531_SNP	C	T	T	0.3714	13	22	0.2239	9.722e-06	1.64353e-06	0.1146	0.001982	0.00134866	0.1693	1.733e-05	4.37993e-06	0.1093	0.007417	0.00367587	SiteClass[FBgn0023479|Tequila|INTRON|0],TranscriptAnnot[INTRON(MODIFIER||||1603|Tequila|protein_coding|CODING|FBtr0301910|12);NON_SYNONYMOUS_CODING(MODERATE|MISSENSE|cTt/cCt|L1734P|2786|Tequila|protein_coding|CODING|FBtr0076526|);NON_SYNONYMOUS_CODING(MODERATE|MISSENSE|cTt/cCt|L398P|1450|Tequila|protein_coding|CODING|FBtr0076525|)]	(TF_binding_site|mE1_TFBS_cad|FBsf0000244571)
	X_2372364_SNP	T	C	C	0.4118	14	20	0.2275	9.014e-06	1.66315e-06	0.09146	0.01927	0.0124518	0.1595	0.0001038	2.18271e-05	0.136	0.0006358	0.000441616	SiteClass[FBgn0261451|trol|INTRON|0],TranscriptAnnot[INTRON(MODIFIER||||3745|trol|protein_coding|CODING|FBtr0305168|25);INTRON(MODIFIER||||3755|trol|protein_coding|CODING|FBtr0308588|25);INTRON(MODIFIER||||3823|trol|protein_coding|CODING|FBtr0305173|26);INTRON(MODIFIER||||3904|trol|protein_coding|CODING|FBtr0305172|28);INTRON(MODIFIER||||4066|trol|protein_coding|CODING|FBtr0305169|30);INTRON(MODI…	-
	2L_7544844_SNP	G	C	G	0.3939	13	20	-0.2341	9.87e-06	1.78051e-06	-0.08118	0.04823	0.031902	-0.1576	0.0002495	8.26563e-05	-0.1529	0.0001486	3.83841e-05	SiteClass[FBgn0264895|Rapgap1|INTRON|0],TranscriptAnnot[INTRON(MODIFIER||||933|Rapgap1|protein_coding|CODING|FBtr0334846|2);INTRON(MODIFIER||||933|Rapgap1|protein_coding|CODING|FBtr0334850|2);INTRON(MODIFIER||||959|Rapgap1|protein_coding|CODING|FBtr0334849|1);UPSTREAM(MODIFIER||||876|Rapgap1|protein_coding|CODING|FBtr0334848|)]	(TF_binding_site|BDTNP1_TFBS_dl|FBsf0000297325),(TF_binding_site|BDTNP1_TFBS_hb|FBsf0000290656),(TF_binding_site|BDTNP1_TFBS_Med|FBsf0000277910),(TF_binding_site|BDTNP1_TFBS_prd|FBsf0000274906),(TF_binding_site|BDTNP1_TFBS_slp1|FBsf0000271742),(TF_binding_site|BDTNP1_TFBS_sna|FBsf0000268478),(TF_binding_site|BDTNP1_TFBS_twi|FBsf0000201150),(TF_binding_site|mE1_TFBS_HSA|FBsf0000346478),(TF_binding…
	2L_21850478_SNP	C	T	T	0.4	14	21	0.2219	6.257e-06	4.60372e-06	0.131	0.0002727	0.000132521	0.1765	4.227e-06	1.81887e-06	0.09083	0.01955	0.0273075	SiteClass[|||],TranscriptAnnot[INTERGENIC(MODIFIER|||||||||)]	(regulatory_region|REDfly_CRMs|FBsf0000435632),(TF_binding_site|BDTNP1_TFBS_dl|FBsf0000299899),(TF_binding_site|BDTNP1_TFBS_hb|FBsf0000291005)
	2L_11203422_SNP	T	C	C	0.1515	5	28	-0.2315	0.002221	0.00135964	0.001171	0.9835	0.982439	-0.1152	0.06249	0.04908	-0.2327	4.332e-06	1.95294e-06	SiteClass[FBgn0259822|Ca-beta|UTR_5_PRIME|0],TranscriptAnnot[UTR_5_PRIME(MODIFIER||||682|Ca-beta|protein_coding|CODING|FBtr0310280|1)]	(TF_binding_site|mE1_TFBS_cad|FBsf0000241888),(TF_binding_site|mE1_TFBS_chinmo|FBsf0000207581)
	2R_2684633_SNP	A	G	G	0.1143	4	31	-0.2275	0.006394	0.00361114	-0.238	4.172e-06	2.14789e-06	-0.2328	0.0001441	6.15465e-05	0.01052	0.8721	0.852591	SiteClass[FBgn0085421|Epac|UTR_5_PRIME|0],TranscriptAnnot[UTR_5_PRIME(MODIFIER||||1006|Epac|protein_coding|CODING|FBtr0329849|2)]	-
	2R_16962691_DEL	A	AA	AA	0.1471	5	29	-0.1725	0.02736	0.0115071	-0.2165	8.784e-06	2.29951e-06	-0.1945	0.0009159	0.000182648	0.04403	0.4391	0.499051	SiteClass[FBgn0003748|Treh|INTRON|0],TranscriptAnnot[INTRON(MODIFIER||||560|Treh|protein_coding|CODING|FBtr0071535|1);UPSTREAM(MODIFIER||||560|Treh|protein_coding|CODING|FBtr0332423|)]	(TF_binding_site|mE1_TFBS_Trl|FBsf0000339009)
	2L_9754809_SNP	C	G	G	0.1143	4	31	-0.2377	0.004577	0.00304431	0.01499	0.8067	0.796751	-0.1113	0.1002	0.0845794	-0.2526	7.238e-06	2.9704e-06	SiteClass[|||],TranscriptAnnot[INTERGENIC(MODIFIER|||||||||)]	-
	2R_15469204_SNP	T	A	T	0.2727	9	24	-0.2561	9.49e-06	3.10563e-06	-0.1005	0.0172	0.0145371	-0.1783	0.0001025	6.35616e-05	-0.1556	0.0003082	0.000203262	SiteClass[FBgn0003435|sm|INTRON|0],TranscriptAnnot[INTRON(MODIFIER||||434|sm|protein_coding|CODING|FBtr0308786|2);INTRON(MODIFIER||||475|sm|protein_coding|CODING|FBtr0086492|3);INTRON(MODIFIER||||475|sm|protein_coding|CODING|FBtr0100232|3);INTRON(MODIFIER||||480|sm|protein_coding|CODING|FBtr0301609|3);INTRON(MODIFIER||||491|sm|protein_coding|CODING|FBtr0308796|3);INTRON(MODIFIER||||492|sm|protein…	-
	3L_9081305_SNP	G	C	C	0.2188	7	25	0.2758	7.865e-06	3.11381e-06	0.1458	0.000828	0.00078733	0.2108	6.547e-06	5.59354e-06	0.13	0.01164	0.00641249	SiteClass[FBgn0023479|Tequila|INTRON|0],TranscriptAnnot[INTRON(MODIFIER||||1603|Tequila|protein_coding|CODING|FBtr0301910|12);NON_SYNONYMOUS_CODING(MODERATE|MISSENSE|Caa/Gaa|Q1659E|2786|Tequila|protein_coding|CODING|FBtr0076526|);NON_SYNONYMOUS_CODING(MODERATE|MISSENSE|Caa/Gaa|Q323E|1450|Tequila|protein_coding|CODING|FBtr0076525|)]	(TF_binding_site|mE1_TFBS_cad|FBsf0000244571),(TF_binding_site|mE1_TFBS_HSA|FBsf0000363542)
	2L_3620201_SNP	C	G	G	0.1765	6	28	-0.2149	0.001525	0.001204	-0.003367	0.9479	0.94555	-0.1092	0.04865	0.0413015	-0.2116	7.822e-06	3.28972e-06	SiteClass[FBgn0015663|Dot|NON_SYNONYMOUS_CODING|0;FBgn0031554|CG15418|DOWNSTREAM|909],TranscriptAnnot[DOWNSTREAM(MODIFIER||||97|CG15418|protein_coding|CODING|FBtr0077556|);NON_SYNONYMOUS_CODING(MODERATE|MISSENSE|Gtg/Ctg|V306L|537|Dot|protein_coding|CODING|FBtr0077532|);NON_SYNONYMOUS_CODING(MODERATE|MISSENSE|Gtg/Ctg|V306L|537|Dot|protein_coding|CODING|FBtr0339571|)]	(TF_binding_site|mE1_TFBS_sens|FBsf0000215875)
	2L_9322749_SNP	A	G	G	0.2424	8	25	-0.2012	0.001623	0.000576343	-0.1795	6.598e-06	3.34613e-06	-0.1903	4.275e-05	1.35165e-05	-0.02177	0.672	0.626413	SiteClass[|||],TranscriptAnnot[INTERGENIC(MODIFIER|||||||||)]	-
	2L_9046130_SNP	T	G	G	0.1143	4	31	-0.2411	0.003415	0.00251172	0.009719	0.8696	0.867426	-0.1157	0.07875	0.0709169	-0.2508	9.645e-06	3.74056e-06	SiteClass[|||],TranscriptAnnot[INTERGENIC(MODIFIER|||||||||)]	-
	2R_20353363_SNP	C	T	C	0.1714	6	29	-0.2138	0.002339	0.00155005	-0.0009376	0.9855	0.984782	-0.1074	0.05886	0.0489005	-0.2129	8.191e-06	3.8594e-06	SiteClass[FBgn0035010|CG13579|INTRON|0],TranscriptAnnot[INTRON(MODIFIER||||650|CG13579|protein_coding|CODING|FBtr0072298|1);INTRON(MODIFIER||||716|CG13579|protein_coding|CODING|FBtr0330230|1)]	-
	2L_12087898_SNP	T	A	A	0.1143	4	31	-0.2358	0.005035	0.00374054	0.01514	0.8048	0.794841	-0.1103	0.1037	0.0919394	-0.2509	9.531e-06	4.93879e-06	SiteClass[|||],TranscriptAnnot[INTERGENIC(MODIFIER|||||||||)]	(regulatory_region|REDfly_CRMs|FBsf0000435332),(TF_binding_site|BDTNP1_TFBS_da|FBsf0000322229),(TF_binding_site|BDTNP1_TFBS_dl|FBsf0000298237),(TF_binding_site|BDTNP1_TFBS_ftz|FBsf0000295108),(TF_binding_site|BDTNP1_TFBS_gt|FBsf0000293176),(TF_binding_site|BDTNP1_TFBS_hb|FBsf0000290778),(TF_binding_site|BDTNP1_TFBS_Med|FBsf0000278392),(TF_binding_site|BDTNP1_TFBS_prd|FBsf0000275016),(TF_binding_s…
	2R_8849350_SNP	T	C	C	0.1944	7	29	-0.2059	0.001462	0.000984834	-0.008108	0.8654	0.860534	-0.107	0.04108	0.0321312	-0.1978	8.185e-06	5.8042e-06	SiteClass[|||],TranscriptAnnot[INTERGENIC(MODIFIER|||||||||)]	(TF_binding_site|mE1_TFBS_HSA|FBsf0000356175)
	2R_8849430_SNP	C	T	T	0.1944	7	29	-0.2059	0.001462	0.000984834	-0.008108	0.8654	0.860534	-0.107	0.04108	0.0321312	-0.1978	8.185e-06	5.8042e-06	SiteClass[|||],TranscriptAnnot[INTERGENIC(MODIFIER|||||||||)]	(TF_binding_site|mE1_TFBS_HSA|FBsf0000356175)
	2R_8849484_SNP	T	C	C	0.1944	7	29	-0.2059	0.001462	0.000984834	-0.008108	0.8654	0.860534	-0.107	0.04108	0.0321312	-0.1978	8.185e-06	5.8042e-06	SiteClass[|||],TranscriptAnnot[INTERGENIC(MODIFIER|||||||||)]	(TF_binding_site|mE1_TFBS_D|FBsf0000240584),(TF_binding_site|mE1_TFBS_HSA|FBsf0000356175)
	2R_16963066_SNP	G	T	T	0.129	4	27	-0.1622	0.06292	0.0297527	-0.2303	7.354e-06	7.50151e-06	-0.1962	0.002366	0.000680352	0.0681	0.276	0.327095	SiteClass[FBgn0003748|Treh|INTRON|0],TranscriptAnnot[INTRON(MODIFIER||||560|Treh|protein_coding|CODING|FBtr0071535|1);UPSTREAM(MODIFIER||||560|Treh|protein_coding|CODING|FBtr0071536|);UPSTREAM(MODIFIER||||560|Treh|protein_coding|CODING|FBtr0332423|)]	(TF_binding_site|BDTNP1_TFBS_dl|FBsf0000303604),(TF_binding_site|mE1_TFBS_HSA|FBsf0000358942),(TF_binding_site|mE1_TFBS_Trl|FBsf0000339009)
	2R_12849313_SNP	G	T	T	0.1176	4	30	-0.2266	0.005085	0.00564711	0.01764	0.7758	0.762273	-0.1045	0.1175	0.111635	-0.2442	5.569e-06	1.11901e-05	SiteClass[|||],TranscriptAnnot[INTERGENIC(MODIFIER|||||||||)]	-
	3R_10123392_SNP	C	A	C	0.2286	8	27	-0.155	0.01263	0.0123767	-0.1683	4.615e-06	1.5666e-05	-0.1617	0.0002945	0.000444398	0.01337	0.7872	0.717896	SiteClass[FBgn0038220|CG12207|INTRON|0],TranscriptAnnot[INTRON(MODIFIER||||366|CG12207|protein_coding|CODING|FBtr0082921|2);INTRON(MODIFIER||||366|CG12207|protein_coding|CODING|FBtr0082922|2);INTRON(MODIFIER||||366|CG12207|protein_coding|CODING|FBtr0309999|2);UPSTREAM(MODIFIER||||343|CG12207|protein_coding|CODING|FBtr0082923|);UPSTREAM(MODIFIER||||343|CG12207|protein_coding|CODING|FBtr0309997|);U…	(TF_binding_site|BDTNP1_TFBS_dl|FBsf0000311639),(TF_binding_site|BDTNP1_TFBS_twi|FBsf0000264954),(TF_binding_site|mE1_TFBS_cad|FBsf0000248333),(TF_binding_site|mE1_TFBS_HSA|FBsf0000371487)
6-7 d/o adult flies	X_15812834_SNP	C	A	A	0.1429	5	30	-14.51	3.85e-05	1.78e-05	-9.88	3.37e-07	1.43e-07	-12.19	1.59e-06	5.88e-07	-4.627	0.06754	0.0557	SiteClass[FBgn0030706|CG8909|SYNONYMOUS_CODING|0],TranscriptAnnot[SYNONYMOUS_CODING(LOW|SILENT|gcA/gcC|A1736|2008|CG8909|protein_coding|CODING|FBtr0301666|);SYNONYMOUS_CODING(LOW|SILENT|gcA/gcC|A1736|2009|CG8909|protein_coding|CODING|FBtr0074125|)]	-
TAG	3R_2772535_SNP	A	C	C	0.2424	8	25	-13.45	2.95e-06	1.64e-06	-7.455	1.17e-05	7.82e-06	-10.45	7.27e-07	4.5e-07	-5.993	0.004512	0.00219	SiteClass[FBgn0260642|Antp|INTRON|0],TranscriptAnnot[INTRON(MODIFIER||||361|Antp|protein_coding|CODING|FBtr0081649|2);INTRON(MODIFIER||||365|Antp|protein_coding|CODING|FBtr0081650|2);INTRON(MODIFIER||||374|Antp|protein_coding|CODING|FBtr0081651|2);INTRON(MODIFIER||||378|Antp|protein_coding|CODING|FBtr0081647|2);INTRON(MODIFIER||||378|Antp|protein_coding|CODING|FBtr0081654|2)]	(TF_binding_site|mE1_TFBS_cad|FBsf0000247790)
	2R_13268131_SNP	A	C	A	0.1212	4	29	-15.3	8.06e-05	5.59e-05	-10.65	8.07e-07	4.97e-07	-12.97	3.9e-06	2.47e-06	-4.659	0.09337	0.0823	SiteClass[|||],TranscriptAnnot[INTERGENIC(MODIFIER|||||||||)]	-
	3L_10515306_SNP	C	A	A	0.4706	16	18	-9.381	0.0003275	0.000137	-1.888	0.2615	0.272	-5.634	0.005886	0.00383	-7.493	2.78e-06	5.58e-07	SiteClass[FBgn0052062|A2bp1|INTRON|0],TranscriptAnnot[INTRON(MODIFIER||||547|A2bp1|protein_coding|CODING|FBtr0332985|2);INTRON(MODIFIER||||763|A2bp1|protein_coding|CODING|FBtr0113419|2);INTRON(MODIFIER||||796|A2bp1|protein_coding|CODING|FBtr0305094|2);INTRON(MODIFIER||||858|A2bp1|protein_coding|CODING|FBtr0305097|2);INTRON(MODIFIER||||865|A2bp1|protein_coding|CODING|FBtr0113418|2);INTRON(MODIFIER…	(TF_binding_site|BDTNP1_TFBS_dl|FBsf0000306671),(TF_binding_site|BDTNP1_TFBS_prd|FBsf0000275496),(TF_binding_site|mE1_TFBS_HSA|FBsf0000363942)
	2R_7035463_SNP	T	G	T	0.1765	6	28	-10.5	0.00259	0.0017	-8.912	2.3e-06	5.74e-07	-9.708	0.0001218	5.78e-05	-1.591	0.5122	0.489	SiteClass[FBgn0033579|CG13229|INTRON|0;FBgn0033581|CG12391|SYNONYMOUS_CODING|0;FBgn0033580|CG13231|DOWNSTREAM|830],TranscriptAnnot[DOWNSTREAM(MODIFIER||||100|CG13231|protein_coding|CODING|FBtr0088203|);INTRON(MODIFIER||||414|CG13229|protein_coding|CODING|FBtr0330602|3);INTRON(MODIFIER||||414|CG13229|protein_coding|CODING|FBtr0330603|2);SYNONYMOUS_CODING(LOW|SILENT|acA/acC|T577|587|CG12391|protein…	(TF_binding_site|mE1_TFBS_cad|FBsf0000246328)
	2R_11096823_SNP	A	G	G	0.25	9	27	8.477	0.004069	0.00236	0.09257	0.9601	0.869	4.285	0.06275	0.0428	8.384	1.42e-06	5.84e-07	SiteClass[FBgn0050081|Ir51b|SYNONYMOUS_CODING|0;FBgn0033998|row|INTRON|0],TranscriptAnnot[INTRON(MODIFIER||||1281|row|protein_coding|CODING|FBtr0087402|5);INTRON(MODIFIER||||1301|row|protein_coding|CODING|FBtr0329939|5);SYNONYMOUS_CODING(LOW|SILENT|gtG/gtA|V442|597|Ir51b|protein_coding|CODING|FBtr0087365|)]	(TF_binding_site|mE1_TFBS_sens|FBsf0000228135)
	2R_16783091_SNP	G	A	A	0.1143	4	31	-15.12	8.67e-05	6.81e-05	-10.47	2.01e-06	8.61e-07	-12.79	6.16e-06	3.55e-06	-4.644	0.08404	0.0821	SiteClass[FBgn0015524|otp|INTRON|0],TranscriptAnnot[INTRON(MODIFIER||||271|otp|protein_coding|CODING|FBtr0110772|3);INTRON(MODIFIER||||409|otp|protein_coding|CODING|FBtr0290289|4)]	-
	2R_11074699_SNP	G	A	A	0.1515	5	28	-12.56	0.0009081	0.000491	-9.493	5.25e-06	8.76e-07	-11.03	6.11e-05	2.05e-05	-3.064	0.2477	0.214	SiteClass[FBgn0013467|igl|INTRON|0],TranscriptAnnot[INTRON(MODIFIER||||122|igl|protein_coding|CODING|FBtr0087362|2);INTRON(MODIFIER||||122|igl|protein_coding|CODING|FBtr0332267|4);INTRON(MODIFIER||||240|igl|protein_coding|CODING|FBtr0087361|2)]	-
	2L_6386512_SNP	C	A	A	0.2	7	28	-10.43	0.0009852	0.00142	-8.356	1.78e-06	9.48e-07	-9.391	5.07e-05	5.56e-05	-2.07	0.3367	0.337	SiteClass[FBgn0259714|CG42368|INTRON|0;FBgn0259716|CG42370|UPSTREAM|1000],TranscriptAnnot[INTRON(MODIFIER||||467|CG42368|protein_coding|CODING|FBtr0299967|4);UPSTREAM(MODIFIER||||655|CG42370|protein_coding|CODING|FBtr0299969|)]	-
	3L_13062202_SNP	T	C	C	0.1429	5	30	-13.18	0.0002695	0.00016	-9.374	2.37e-06	1.01e-06	-11.28	1.69e-05	7.88e-06	-3.804	0.1361	0.119	SiteClass[|||],TranscriptAnnot[INTERGENIC(MODIFIER|||||||||)]	(TF_binding_site|BDTNP1_TFBS_da|FBsf0000326861),(TF_binding_site|BDTNP1_TFBS_dl|FBsf0000307177),(TF_binding_site|BDTNP1_TFBS_gt|FBsf0000293938),(TF_binding_site|BDTNP1_TFBS_hb|FBsf0000291367),(TF_binding_site|BDTNP1_TFBS_prd|FBsf0000275559),(TF_binding_site|BDTNP1_TFBS_twi|FBsf0000203653),(TF_binding_site|mE1_TFBS_cad|FBsf0000244895),(TF_binding_site|mE1_TFBS_HSA|FBsf0000364794)
	2R_18558233_SNP	A	G	G	0.1143	4	31	-14.46	0.0002584	0.000186	-10.36	2.42e-06	1.1e-06	-12.41	1.75e-05	9.26e-06	-4.093	0.1347	0.127	SiteClass[FBgn0034763|RYBP|UPSTREAM|24;FBgn0040658|CG13516|DOWNSTREAM|106],TranscriptAnnot[DOWNSTREAM(MODIFIER||||168|CG13516|protein_coding|CODING|FBtr0100554|);INTERGENIC(MODIFIER|||||||||);UPSTREAM(MODIFIER||||150|RYBP|protein_coding|CODING|FBtr0071868|)]	(TF_binding_site|BDTNP1_TFBS_dl|FBsf0000303951),(TF_binding_site|BDTNP1_TFBS_Med|FBsf0000281288),(TF_binding_site|mE1_TFBS_cnc|FBsf0000206425),(TF_binding_site|mE1_TFBS_GATAe|FBsf0000258450),(TF_binding_site|mE1_TFBS_h|FBsf0000256863),(TF_binding_site|mE1_TFBS_hkb|FBsf0000255371),(TF_binding_site|mE1_TFBS_HSA|FBsf0000359501)
	2L_11711628_SNP	C	T	T	0.1111	4	32	-14.56	0.0001948	0.000161	-10.24	2.79e-06	1.6e-06	-12.4	1.29e-05	9.26e-06	-4.316	0.1194	0.106	SiteClass[|||],TranscriptAnnot[INTERGENIC(MODIFIER|||||||||)]	-
	2R_18557856_SNP	C	T	T	0.1111	4	32	-14.56	0.0001948	0.000161	-10.24	2.79e-06	1.6e-06	-12.4	1.29e-05	9.26e-06	-4.316	0.1194	0.106	SiteClass[FBgn0040658|CG13516|UTR_3_PRIME|0;FBgn0034763|RYBP|UPSTREAM|401],TranscriptAnnot[UPSTREAM(MODIFIER||||150|RYBP|protein_coding|CODING|FBtr0071868|);UTR_3_PRIME(MODIFIER||||168|CG13516|protein_coding|CODING|FBtr0100554|3)]	(TF_binding_site|BDTNP1_TFBS_dl|FBsf0000303951),(TF_binding_site|mE1_TFBS_cnc|FBsf0000206425),(TF_binding_site|mE1_TFBS_GATAe|FBsf0000258450),(TF_binding_site|mE1_TFBS_HSA|FBsf0000359501)
	2R_18558194_DEL	G	GC	GC	0.1111	4	32	-14.56	0.0001948	0.000161	-10.24	2.79e-06	1.6e-06	-12.4	1.29e-05	9.26e-06	-4.316	0.1194	0.106	SiteClass[FBgn0034763|RYBP|UPSTREAM|62;FBgn0040658|CG13516|DOWNSTREAM|68],TranscriptAnnot[DOWNSTREAM(MODIFIER||||168|CG13516|protein_coding|CODING|FBtr0100554|);INTERGENIC(MODIFIER|||||||||);UPSTREAM(MODIFIER||||150|RYBP|protein_coding|CODING|FBtr0071868|)]	(TF_binding_site|BDTNP1_TFBS_dl|FBsf0000303951),(TF_binding_site|BDTNP1_TFBS_Med|FBsf0000281288),(TF_binding_site|mE1_TFBS_cnc|FBsf0000206425),(TF_binding_site|mE1_TFBS_GATAe|FBsf0000258450),(TF_binding_site|mE1_TFBS_h|FBsf0000256863),(TF_binding_site|mE1_TFBS_hkb|FBsf0000255371),(TF_binding_site|mE1_TFBS_HSA|FBsf0000359501)
	2R_18560657_SNP	G	A	A	0.1111	4	32	-14.56	0.0001948	0.000161	-10.24	2.79e-06	1.6e-06	-12.4	1.29e-05	9.26e-06	-4.316	0.1194	0.106	SiteClass[FBgn0034763|RYBP|UTR_3_PRIME|0],TranscriptAnnot[UTR_3_PRIME(MODIFIER||||150|RYBP|protein_coding|CODING|FBtr0071868|2)]	(TF_binding_site|mE1_TFBS_D|FBsf0000240907),(TF_binding_site|mE1_TFBS_disco|FBsf0000259945),(TF_binding_site|mE1_TFBS_HSA|FBsf0000359502)
	X_3897594_DEL	T	TGTGT	TGTGT	0.1389	5	31	-14.57	2.48e-05	1.9e-05	-9.316	2.7e-06	1.87e-06	-11.94	2.25e-06	1.61e-06	-5.259	0.03401	0.028	SiteClass[|||],TranscriptAnnot[INTERGENIC(MODIFIER|||||||||)]	-
	2R_1883163_SNP	G	A	A	0.1714	6	29	-14.59	3.26e-06	1.78e-06	-5.648	0.006004	0.00503	-10.12	3.29e-05	2.02e-05	-8.942	2.26e-05	9.81e-06	SiteClass[FBgn0264959|Src42A|INTRON|0],TranscriptAnnot[INTRON(MODIFIER||||1597|Src42A|protein_coding|CODING|FBtr0335276|1);INTRON(MODIFIER||||517|Src42A|protein_coding|CODING|FBtr0335275|2)]	-
	2R_9502146_SNP	T	G	G	0.1935	6	25	-14.79	7.67e-06	1.9e-06	-5.781	0.002721	0.00425	-10.28	3.25e-05	1.86e-05	-9.008	4.35e-05	1.16e-05	SiteClass[|||],TranscriptAnnot[INTERGENIC(MODIFIER|||||||||)]	(TF_binding_site|BDTNP1_TFBS_dl|FBsf0000301939)
	2R_7035390_SNP	T	A	T	0.2	7	28	-10.23	0.001612	0.00112	-8.094	5.04e-06	1.95e-06	-9.16	9.94e-05	5.48e-05	-2.131	0.3473	0.323	SiteClass[FBgn0033579|CG13229|INTRON|0;FBgn0033581|CG12391|UTR_3_PRIME|0;FBgn0033580|CG13231|DOWNSTREAM|757],TranscriptAnnot[DOWNSTREAM(MODIFIER||||100|CG13231|protein_coding|CODING|FBtr0088203|);INTRON(MODIFIER||||414|CG13229|protein_coding|CODING|FBtr0330602|3);INTRON(MODIFIER||||414|CG13229|protein_coding|CODING|FBtr0330603|2);UTR_3_PRIME(MODIFIER||||587|CG12391|protein_coding|CODING|FBtr00882…	(TF_binding_site|mE1_TFBS_cad|FBsf0000246328)
	2R_7035397_SNP	T	A	T	0.2	7	28	-10.23	0.001612	0.00112	-8.094	5.04e-06	1.95e-06	-9.16	9.94e-05	5.48e-05	-2.131	0.3473	0.323	SiteClass[FBgn0033579|CG13229|INTRON|0;FBgn0033581|CG12391|UTR_3_PRIME|0;FBgn0033580|CG13231|DOWNSTREAM|764],TranscriptAnnot[DOWNSTREAM(MODIFIER||||100|CG13231|protein_coding|CODING|FBtr0088203|);INTRON(MODIFIER||||414|CG13229|protein_coding|CODING|FBtr0330602|3);INTRON(MODIFIER||||414|CG13229|protein_coding|CODING|FBtr0330603|2);UTR_3_PRIME(MODIFIER||||587|CG12391|protein_coding|CODING|FBtr00882…	(TF_binding_site|mE1_TFBS_cad|FBsf0000246328)
	2R_1883437_SNP	G	T	T	0.1765	6	28	-14.55	5.03e-06	2.16e-06	-5.43	0.007319	0.00743	-9.988	4.74e-05	2.95e-05	-9.115	1.71e-05	6.24e-06	SiteClass[FBgn0264959|Src42A|INTRON|0],TranscriptAnnot[INTRON(MODIFIER||||1597|Src42A|protein_coding|CODING|FBtr0335276|1);INTRON(MODIFIER||||517|Src42A|protein_coding|CODING|FBtr0335275|2)]	-
	2R_6852455_SNP	G	A	G	0.4706	16	18	-6.568	0.01571	0.00582	0.6323	0.7063	0.828	-2.968	0.159	0.0899	-7.201	8.3e-06	2.24e-06	SiteClass[|||],TranscriptAnnot[INTERGENIC(MODIFIER|||||||||)]	-
	2L_6386522_SNP	A	G	G	0.1765	6	28	-10.53	0.001937	0.00299	-8.694	3.37e-06	2.39e-06	-9.61	0.0001086	0.000144	-1.832	0.4302	0.426	SiteClass[FBgn0259714|CG42368|INTRON|0],TranscriptAnnot[INTRON(MODIFIER||||467|CG42368|protein_coding|CODING|FBtr0299967|4)]	-
	3R_15412626_SNP	G	T	T	0.1143	4	31	-12.5	0.001905	0.00226	-10.08	6.78e-06	2.53e-06	-11.29	0.0001297	0.000113	-2.427	0.3793	0.371	SiteClass[FBgn0260003|Dys|INTRON|0;FBgn0065080|snoRNA:Me18S-A1374|DOWNSTREAM|641],TranscriptAnnot[DOWNSTREAM(MODIFIER|||||snoRNA:Me18S-A1374|snoRNA|NON_CODING|FBtr0091611|);INTRON(MODIFIER||||1051|Dys|protein_coding|CODING|FBtr0110916|2);INTRON(MODIFIER||||1152|Dys|protein_coding|CODING|FBtr0334563|2);INTRON(MODIFIER||||1323|Dys|protein_coding|CODING|FBtr0334565|15);INTRON(MODIFIER||||1669|Dys|pr…	-
	2R_13079933_SNP	G	A	A	0.1176	4	30	-13.09	0.001229	0.00127	-10.09	9.3e-06	2.59e-06	-11.59	0.0001014	6.68e-05	-2.998	0.2757	0.268	SiteClass[|||],TranscriptAnnot[INTERGENIC(MODIFIER|||||||||)]	(TF_binding_site|mE1_TFBS_inv|FBsf0000236679)
	X_20975794_SNP	T	C	C	0.1111	4	32	-12.71	0.001545	0.00183	-10.05	5.08e-06	2.66e-06	-11.38	9.61e-05	9.43e-05	-2.665	0.3418	0.324	SiteClass[FBgn0064123|stg1|INTRON|0;FBgn0031159|CG11566|INTRON|0;FBgn0031157|CG1503|DOWNSTREAM|96],TranscriptAnnot[DOWNSTREAM(MODIFIER||||307|CG1503|protein_coding|CODING|FBtr0077260|);INTRON(MODIFIER||||447|stg1|protein_coding|CODING|FBtr0091649|2);INTRON(MODIFIER||||590|CG11566|protein_coding|CODING|FBtr0100609|2)]	-
	X_20976424_SNP	A	T	T	0.1111	4	32	-12.71	0.001545	0.00183	-10.05	5.08e-06	2.66e-06	-11.38	9.61e-05	9.43e-05	-2.665	0.3418	0.324	SiteClass[FBgn0031157|CG1503|INTRON|0;FBgn0064123|stg1|INTRON|0;FBgn0031159|CG11566|INTRON|0],TranscriptAnnot[INTRON(MODIFIER||||307|CG1503|protein_coding|CODING|FBtr0077260|1);INTRON(MODIFIER||||447|stg1|protein_coding|CODING|FBtr0091649|2);INTRON(MODIFIER||||590|CG11566|protein_coding|CODING|FBtr0100609|2)]	-
	X_20976559_SNP	T	C	C	0.1111	4	32	-12.71	0.001545	0.00183	-10.05	5.08e-06	2.66e-06	-11.38	9.61e-05	9.43e-05	-2.665	0.3418	0.324	SiteClass[FBgn0031157|CG1503|INTRON|0;FBgn0064123|stg1|INTRON|0;FBgn0031159|CG11566|INTRON|0],TranscriptAnnot[INTRON(MODIFIER||||307|CG1503|protein_coding|CODING|FBtr0077260|1);INTRON(MODIFIER||||447|stg1|protein_coding|CODING|FBtr0091649|2);INTRON(MODIFIER||||590|CG11566|protein_coding|CODING|FBtr0100609|2)]	-
	X_20976611_SNP	A	G	G	0.1111	4	32	-12.71	0.001545	0.00183	-10.05	5.08e-06	2.66e-06	-11.38	9.61e-05	9.43e-05	-2.665	0.3418	0.324	SiteClass[FBgn0031157|CG1503|INTRON|0;FBgn0064123|stg1|INTRON|0;FBgn0031159|CG11566|INTRON|0],TranscriptAnnot[INTRON(MODIFIER||||307|CG1503|protein_coding|CODING|FBtr0077260|1);INTRON(MODIFIER||||447|stg1|protein_coding|CODING|FBtr0091649|2);INTRON(MODIFIER||||590|CG11566|protein_coding|CODING|FBtr0100609|2)]	-
	X_20976628_SNP	A	G	G	0.1111	4	32	-12.71	0.001545	0.00183	-10.05	5.08e-06	2.66e-06	-11.38	9.61e-05	9.43e-05	-2.665	0.3418	0.324	SiteClass[FBgn0031157|CG1503|INTRON|0;FBgn0064123|stg1|INTRON|0;FBgn0031159|CG11566|INTRON|0],TranscriptAnnot[INTRON(MODIFIER||||307|CG1503|protein_coding|CODING|FBtr0077260|1);INTRON(MODIFIER||||447|stg1|protein_coding|CODING|FBtr0091649|2);INTRON(MODIFIER||||590|CG11566|protein_coding|CODING|FBtr0100609|2)]	-
	3L_7141588_SNP	T	C	T	0.1212	4	29	-14.46	0.0001634	0.000187	-10.18	4.15e-06	2.69e-06	-12.32	1.06e-05	1.25e-05	-4.274	0.1253	0.112	SiteClass[FBgn0259173|corn|INTRON|0],TranscriptAnnot[INTRON(MODIFIER||||1101|corn|protein_coding|CODING|FBtr0333374|1);INTRON(MODIFIER||||1107|corn|protein_coding|CODING|FBtr0299641|1);INTRON(MODIFIER||||960|corn|protein_coding|CODING|FBtr0299640|1);INTRON(MODIFIER||||970|corn|protein_coding|CODING|FBtr0333375|1)]	(TF_binding_site|mE1_TFBS_cad|FBsf0000244399)
	3L_7141587_SNP	A	T	A	0.1176	4	30	-14.19	0.0002106	0.00025	-10.09	3.75e-06	3.3e-06	-12.14	1.3e-05	1.72e-05	-4.095	0.1407	0.128	SiteClass[FBgn0259173|corn|INTRON|0],TranscriptAnnot[INTRON(MODIFIER||||1101|corn|protein_coding|CODING|FBtr0333374|1);INTRON(MODIFIER||||1107|corn|protein_coding|CODING|FBtr0299641|1);INTRON(MODIFIER||||960|corn|protein_coding|CODING|FBtr0299640|1);INTRON(MODIFIER||||970|corn|protein_coding|CODING|FBtr0333375|1)]	(TF_binding_site|mE1_TFBS_cad|FBsf0000244399)
	3L_4489118_DEL	ATA	A	ATA	0.4333	13	17	-9.797	0.0003303	0.000321	-2.176	0.2337	0.195	-5.987	0.005876	0.00435	-7.62	3.44e-06	3.38e-06	SiteClass[FBgn0035553|CG13722|INTRON|0],TranscriptAnnot[INTRON(MODIFIER||||708|CG13722|protein_coding|CODING|FBtr0331400|2)]	-
	2L_4959129_SNP	C	T	T	0.1429	5	30	-14.5	3.67e-05	2.37e-05	-8.893	6.1e-06	7.62e-06	-11.69	4.66e-06	3.4e-06	-5.604	0.02472	0.0189	SiteClass[FBgn0083960|CG34124|SYNONYMOUS_CODING|0;FBgn0031655|Marcal1|DOWNSTREAM|837],TranscriptAnnot[DOWNSTREAM(MODIFIER||||755|Marcal1|protein_coding|CODING|FBtr0078992|);SYNONYMOUS_CODING(LOW|SILENT|ttT/ttC|F179|2003|CG34124|protein_coding|CODING|FBtr0110838|)]	(TF_binding_site|mE1_TFBS_cad|FBsf0000241371)
	X_20975820_SNP	A	T	T	0.1143	4	31	-12.47	0.001869	0.0025	-9.932	6.75e-06	4.32e-06	-11.2	0.0001186	0.000144	-2.537	0.3691	0.349	SiteClass[FBgn0064123|stg1|INTRON|0;FBgn0031159|CG11566|INTRON|0;FBgn0031157|CG1503|DOWNSTREAM|70],TranscriptAnnot[DOWNSTREAM(MODIFIER||||307|CG1503|protein_coding|CODING|FBtr0077260|);INTRON(MODIFIER||||447|stg1|protein_coding|CODING|FBtr0091649|2);INTRON(MODIFIER||||590|CG11566|protein_coding|CODING|FBtr0100609|2)]	-
	2R_1625400_SNP	G	T	G	0.1429	5	30	-15.5	3.96e-06	5.08e-06	-7.476	0.0005284	0.000412	-11.49	9.11e-06	7.84e-06	-8.027	0.0003772	0.000433	SiteClass[|||],TranscriptAnnot[INTERGENIC(MODIFIER|||||||||)]	(regulatory_region|REDfly_CRMs|FBsf0000436593)
	2R_1625251_SNP	C	T	C	0.1515	5	28	-15.52	7.77e-06	5.87e-06	-7.346	0.0007874	0.000595	-11.43	1.71e-05	1.06e-05	-8.176	0.0004501	0.000349	SiteClass[|||],TranscriptAnnot[INTERGENIC(MODIFIER|||||||||)]	(regulatory_region|REDfly_CRMs|FBsf0000436593)
	3L_7872997_SNP	T	G	G	0.1176	4	30	-14.8	0.0001273	0.00013	-9.809	7.44e-06	6.79e-06	-12.31	1.12e-05	1.28e-05	-4.994	0.07629	0.0612	SiteClass[FBgn0052365|CG32365|INTRON|0],TranscriptAnnot[INTRON(MODIFIER||||628|CG32365|protein_coding|CODING|FBtr0076746|2)]	(TF_binding_site|mE1_TFBS_HSA|FBsf0000363103)
	X_6969666_SNP	G	A	A	0.125	4	28	-16.71	7.57e-06	1.03e-05	-8.53	0.0002901	0.000232	-12.62	9.03e-06	9.16e-06	-8.176	0.001459	0.00141	SiteClass[FBgn0264270|Sxl|DOWNSTREAM|32],TranscriptAnnot[DOWNSTREAM(MODIFIER||||366|Sxl|protein_coding|CODING|FBtr0331251|);DOWNSTREAM(MODIFIER||||722|Sxl|protein_coding|CODING|FBtr0331270|);UTR_3_PRIME(MODIFIER||||364|Sxl|protein_coding|CODING|FBtr0331258|8)]	-
6-7 d/o adult flies	X_12153632_SNP	A	G	G	0.2	7	28	-0.3548	0.1036	0.0881171	-0.6248	7.474e-07	1.1302e-07	-0.4898	0.0006697	0.000354382	0.27	0.2014	0.181116	SiteClass[FBgn0259240|Ten-a|INTRON|0],TranscriptAnnot[INTRON(MODIFIER||||2902|Ten-a|protein_coding|CODING|FBtr0300201|1);INTRON(MODIFIER||||3004|Ten-a|protein_coding|CODING|FBtr0299858|1);INTRON(MODIFIER||||3004|Ten-a|protein_coding|CODING|FBtr0299860|4);INTRON(MODIFIER||||3004|Ten-a|protein_coding|CODING|FBtr0300203|4);INTRON(MODIFIER||||3004|Ten-a|protein_coding|CODING|FBtr0300204|3);INTRON(MOD…	-
glucose	2L_14884879_SNP	T	C	T	0.3939	13	20	0.5271	0.003335	0.00162815	0.5105	2.485e-06	8.3611e-07	0.5188	8.586e-06	1.68486e-06	0.0166	0.9274	0.923244	SiteClass[|||],TranscriptAnnot[INTERGENIC(MODIFIER|||||||||)]	-
	2R_5425709_DEL	A	AA	AA	0.2258	7	24	-0.2421	0.2262	0.257685	-0.6008	9.336e-06	8.60061e-07	-0.4214	0.004259	0.00325386	0.3587	0.04035	0.0777569	SiteClass[FBgn0259246|brp|DOWNSTREAM|730],TranscriptAnnot[DOWNSTREAM(MODIFIER||||1397|brp|protein_coding|CODING|FBtr0305059|);DOWNSTREAM(MODIFIER||||1707|brp|protein_coding|CODING|FBtr0305061|);DOWNSTREAM(MODIFIER||||1740|brp|protein_coding|CODING|FBtr0299916|);DOWNSTREAM(MODIFIER||||1740|brp|protein_coding|CODING|FBtr0300542|);DOWNSTREAM(MODIFIER||||1781|brp|protein_coding|CODING|FBtr0305062|);U…	-
	2R_9384359_INS	TT	T	T	0.1875	6	26	-0.249	0.3172	0.269646	-0.6414	5.696e-06	9.02898e-07	-0.4452	0.007127	0.003186	0.3924	0.0956	0.066808	SiteClass[FBgn0004638|drk|UTR_3_PRIME|0],TranscriptAnnot[UTR_3_PRIME(MODIFIER||||211|drk|protein_coding|CODING|FBtr0087693|6);UTR_3_PRIME(MODIFIER||||211|drk|protein_coding|CODING|FBtr0087694|6);UTR_3_PRIME(MODIFIER||||211|drk|protein_coding|CODING|FBtr0087695|6);UTR_3_PRIME(MODIFIER||||211|drk|protein_coding|CODING|FBtr0087696|6);UTR_3_PRIME(MODIFIER||||211|drk|protein_coding|CODING|FBtr0087697|…	-
	3L_7141509_SNP	G	A	A	0.3429	12	23	-0.321	0.0809	0.0662337	-0.4956	5.754e-06	9.4945e-07	-0.4083	0.0008045	0.000421739	0.1747	0.3318	0.307143	SiteClass[FBgn0259173|corn|INTRON|0],TranscriptAnnot[INTRON(MODIFIER||||1101|corn|protein_coding|CODING|FBtr0333374|1);INTRON(MODIFIER||||1107|corn|protein_coding|CODING|FBtr0299641|1);INTRON(MODIFIER||||960|corn|protein_coding|CODING|FBtr0299640|1);INTRON(MODIFIER||||970|corn|protein_coding|CODING|FBtr0333375|1)]	(TF_binding_site|mE1_TFBS_cad|FBsf0000244399)
	2L_7235280_SNP	T	G	G	0.1429	5	30	-0.2638	0.2976	0.272962	-0.6768	4.707e-06	1.01167e-06	-0.4703	0.005563	0.00353049	0.413	0.08582	0.0706403	SiteClass[FBgn0259111|Ndae1|INTRON|0],TranscriptAnnot[INTRON(MODIFIER||||1027|Ndae1|protein_coding|CODING|FBtr0331660|3);INTRON(MODIFIER||||1030|Ndae1|protein_coding|CODING|FBtr0299537|2);INTRON(MODIFIER||||1046|Ndae1|protein_coding|CODING|FBtr0331664|2);INTRON(MODIFIER||||1053|Ndae1|protein_coding|CODING|FBtr0331662|2);INTRON(MODIFIER||||1067|Ndae1|protein_coding|CODING|FBtr0331661|2);INTRON(MOD…	-
	3L_6556227_SNP	C	G	G	0.3235	11	23	-0.3179	0.0974	0.0777535	-0.5147	6.12e-06	1.02805e-06	-0.4163	0.001078	0.000490976	0.1968	0.2924	0.262936	SiteClass[FBgn0042185|CG18769|INTRON|0;FBgn0263973|jv|DOWNSTREAM|70],TranscriptAnnot[DOWNSTREAM(MODIFIER||||1892|jv|protein_coding|CODING|FBtr0307512|);DOWNSTREAM(MODIFIER||||1892|jv|protein_coding|CODING|FBtr0307513|);DOWNSTREAM(MODIFIER||||1912|jv|protein_coding|CODING|FBtr0307514|);INTRON(MODIFIER||||285|CG18769|protein_coding|CODING|FBtr0076974|2);INTRON(MODIFIER||||366|CG18769|protein_coding…	-
	2R_1616956_INS	ACCAATTTAAA	A	A	0.4242	14	19	0.3292	0.07904	0.0564122	0.4947	8.616e-06	1.50406e-06	0.4119	0.0008862	0.000305565	-0.1655	0.3681	0.328193	SiteClass[|||],TranscriptAnnot[INTERGENIC(MODIFIER|||||||||)]	-
	X_12151795_SNP	C	A	A	0.1765	6	28	-0.3639	0.1248	0.100894	-0.5996	9.202e-06	4.30502e-06	-0.4818	0.002083	0.0011404	0.2358	0.2986	0.274652	SiteClass[FBgn0259240|Ten-a|INTRON|0],TranscriptAnnot[INTRON(MODIFIER||||2902|Ten-a|protein_coding|CODING|FBtr0300201|1);INTRON(MODIFIER||||3004|Ten-a|protein_coding|CODING|FBtr0299858|1);INTRON(MODIFIER||||3004|Ten-a|protein_coding|CODING|FBtr0299860|4);INTRON(MODIFIER||||3004|Ten-a|protein_coding|CODING|FBtr0300203|4);INTRON(MODIFIER||||3004|Ten-a|protein_coding|CODING|FBtr0300204|3);INTRON(MOD…	-
	3R_8360151_SNP	G	A	A	0.3125	10	22	-0.214	0.3033	0.259721	-0.5152	6.803e-06	7.39978e-06	-0.3646	0.00747	0.0042639	0.3012	0.1273	0.096149	SiteClass[FBgn0250910|Octbeta3R|INTRON|0],TranscriptAnnot[INTRON(MODIFIER||||1118|Octbeta3R|protein_coding|CODING|FBtr0290335|2);INTRON(MODIFIER||||1256|Octbeta3R|protein_coding|CODING|FBtr0290334|2);INTRON(MODIFIER||||445|Octbeta3R|protein_coding|CODING|FBtr0301944|2);INTRON(MODIFIER||||456|Octbeta3R|protein_coding|CODING|FBtr0308597|2)]	-
	3L_14863606_SNP	T	G	G	0.1429	5	30	-0.182	0.4705	0.451468	-0.6419	7.384e-06	8.06539e-06	-0.412	0.01386	0.01178	0.46	0.05398	0.0428863	SiteClass[FBgn0036454|CG17839|INTRON|0],TranscriptAnnot[INTRON(MODIFIER||||1656|CG17839|protein_coding|CODING|FBtr0075695|10)]	(TF_binding_site|mE1_TFBS_cad|FBsf0000245036),(TF_binding_site|mE1_TFBS_HSA|FBsf0000365325)
	3L_6636780_SNP	A	G	G	0.1765	6	28	-0.3043	0.1851	0.172542	-0.5645	6.361e-06	2.48263e-05	-0.4344	0.006067	0.00384765	0.2602	0.1766	0.227103	SiteClass[|||],TranscriptAnnot[INTERGENIC(MODIFIER|||||||||)]	-
	X_21372341_SNP	C	G	G	0.1176	4	30	0.9365	4.701e-06	0.000107356	0.4538	0.01321	0.0102859	0.6951	2.43e-05	3.46965e-05	0.4827	0.01934	0.0544959	SiteClass[|||],TranscriptAnnot[INTERGENIC(MODIFIER|||||||||)]	-
	3L_14295437_SNP	C	A	A	0.1818	6	27	-0.2651	0.2674	0.237633	-0.6181	5.652e-06	5.34466e-05	-0.4416	0.004934	0.0033456	0.353	0.127	0.0994702	SiteClass[FBgn0001085|fz|INTRON|0],TranscriptAnnot[INTRON(MODIFIER||||415|fz|protein_coding|CODING|FBtr0075742|1);INTRON(MODIFIER||||581|fz|protein_coding|CODING|FBtr0075743|1);INTRON(MODIFIER||||612|fz|protein_coding|CODING|FBtr0330102|1)]	(TF_binding_site|BDTNP1_TFBS_dl|FBsf0000307428)
	X_9871274_SNP	A	G	G	0.1765	6	28	0.707	7.332e-05	0.000724428	0.01374	0.9326	0.985538	0.3604	0.01759	0.018631	0.6933	9.084e-06	0.000555016	SiteClass[FBgn0263216|CG43386|UTR_5_PRIME|0;FBgn0030167|CG15252|DOWNSTREAM|912],TranscriptAnnot[DOWNSTREAM(MODIFIER||||567|CG15252|protein_coding|CODING|FBtr0112970|);DOWNSTREAM(MODIFIER||||587|CG15252|protein_coding|CODING|FBtr0307590|);UTR_5_PRIME(MODIFIER||||208|CG43386|protein_coding|CODING|FBtr0307593|1)]	-
6-7 d/o adult flies	2L_4561837_SNP	G	A	A	0.1143	4	31	-28.39	4.469e-09	6.8671e-10	-0.0554	0.9746	0.973317	-14.22	4.013e-07	9.75075e-08	-28.34	1.306e-09	1.77047e-10	SiteClass[FBgn0053196|dp|INTRON|0],TranscriptAnnot[INTRON(MODIFIER||||20404|dp|protein_coding|CODING|FBtr0332350|6);INTRON(MODIFIER||||8579|dp|protein_coding|CODING|FBtr0305145|6);SYNONYMOUS_CODING(LOW|SILENT|caT/caC|H553|22830|dp|protein_coding|CODING|FBtr0332346|);SYNONYMOUS_CODING(LOW|SILENT|caT/caC|H672|14825|dp|protein_coding|CODING|FBtr0332352|);SYNONYMOUS_CODING(LOW|SILENT|caT/caC|H672|151…	(TF_binding_site|BDTNP1_TFBS_sna|FBsf0000268323),(TF_binding_site|mE1_TFBS_cad|FBsf0000241342),(TF_binding_site|mE1_TFBS_chinmo|FBsf0000207191),(TF_binding_site|mE1_TFBS_sens|FBsf0000216054)
glycogen	X_9190429_SNP	T	G	G	0.1143	4	31	-28.2	5.26e-09	1.08806e-09	-0.1459	0.9325	0.929781	-14.17	4.456e-07	1.14172e-07	-28.06	1.358e-09	3.74918e-10	SiteClass[FBgn0002576|lz|INTRON|0],TranscriptAnnot[INTRON(MODIFIER||||705|lz|protein_coding|CODING|FBtr0112814|4);INTRON(MODIFIER||||826|lz|protein_coding|CODING|FBtr0071320|5)]	-
	X_3317365_INS	CATGGGCTATCGAGGGGTAGGC	C	C	0.1111	4	32	-26.86	5.364e-08	1.75363e-08	-1.404	0.4103	0.393353	-14.13	3.248e-07	1.20443e-07	-25.46	2.429e-07	8.8279e-08	SiteClass[FBgn0029657|CG12535|INTRON|0],TranscriptAnnot[INTRON(MODIFIER||||205|CG12535|protein_coding|CODING|FBtr0070534|2);INTRON(MODIFIER||||205|CG12535|protein_coding|CODING|FBtr0332302|5);INTRON(MODIFIER||||205|CG12535|protein_coding|CODING|FBtr0332303|3);INTRON(MODIFIER||||205|CG12535|protein_coding|CODING|FBtr0332304|3)]	(TF_binding_site|BDTNP1_TFBS_dl|FBsf0000316300),(TF_binding_site|BDTNP1_TFBS_twi|FBsf0000204980),(TF_binding_site|mE1_TFBS_HSA|FBsf0000378846)
	2L_5222042_DEL	G	GTTACTG	GTTACTG	0.1143	4	31	-26.76	8.945e-08	2.31283e-08	-1.5	0.3812	0.362474	-14.13	5.021e-07	1.30157e-07	-25.26	3.646e-07	1.33303e-07	SiteClass[FBgn0003716|tkv|INTRON|0],TranscriptAnnot[INTRON(MODIFIER||||509|tkv|protein_coding|CODING|FBtr0079089|1);INTRON(MODIFIER||||531|tkv|protein_coding|CODING|FBtr0079088|2);INTRON(MODIFIER||||563|tkv|protein_coding|CODING|FBtr0079086|2);INTRON(MODIFIER||||575|tkv|protein_coding|CODING|FBtr0079087|2)]	-
	3L_13150502_INS	TAGGA	T	T	0.1143	4	31	-26.55	6.392e-08	3.48873e-08	-1.313	0.4432	0.425773	-13.93	3.453e-07	2.39109e-07	-25.23	3.496e-07	1.4079e-07	SiteClass[|||],TranscriptAnnot[INTERGENIC(MODIFIER|||||||||)]	-
	3L_13150616_SNP	G	T	T	0.1143	4	31	-26.55	6.392e-08	3.48873e-08	-1.313	0.4432	0.425773	-13.93	3.453e-07	2.39109e-07	-25.23	3.496e-07	1.4079e-07	SiteClass[|||],TranscriptAnnot[INTERGENIC(MODIFIER|||||||||)]	-
	2R_15341641_SNP	C	T	T	0.1714	6	29	-22.32	1.888e-07	4.24977e-08	-1.574	0.2803	0.255858	-11.95	4.93e-07	1.22329e-07	-20.75	1.494e-06	4.15112e-07	SiteClass[FBgn0034447|CG7744|SYNONYMOUS_CODING|0],TranscriptAnnot[SYNONYMOUS_CODING(LOW|SILENT|Tta/Cta|L354|680|CG7744|protein_coding|CODING|FBtr0086535|)]	-
	3L_13150609_SNP	A	T	T	0.1176	4	30	-26.44	1.073e-07	4.67256e-08	-1.409	0.4132	0.393417	-13.92	5.446e-07	2.63376e-07	-25.03	5.229e-07	2.15202e-07	SiteClass[|||],TranscriptAnnot[INTERGENIC(MODIFIER|||||||||)]	-
	3L_13150612_SNP	T	A	A	0.1176	4	30	-26.44	1.073e-07	4.67256e-08	-1.409	0.4132	0.393417	-13.92	5.446e-07	2.63376e-07	-25.03	5.229e-07	2.15202e-07	SiteClass[|||],TranscriptAnnot[INTERGENIC(MODIFIER|||||||||)]	-
	3L_13150620_SNP	T	C	C	0.1176	4	30	-26.44	1.073e-07	4.67256e-08	-1.409	0.4132	0.393417	-13.92	5.446e-07	2.63376e-07	-25.03	5.229e-07	2.15202e-07	SiteClass[|||],TranscriptAnnot[INTERGENIC(MODIFIER|||||||||)]	-
	2R_15340856_SNP	C	A	A	0.1667	6	30	-22.19	1.395e-07	4.87734e-08	-1.565	0.2744	0.257246	-11.88	3.702e-07	1.38559e-07	-20.63	1.144e-06	4.63517e-07	SiteClass[FBgn0034447|CG7744|INTRON|0],TranscriptAnnot[INTRON(MODIFIER||||680|CG7744|protein_coding|CODING|FBtr0086535|2)]	(TF_binding_site|BDTNP1_TFBS_dl|FBsf0000303242)
	2R_15340861_SNP	G	A	A	0.1667	6	30	-22.19	1.395e-07	4.87734e-08	-1.565	0.2744	0.257246	-11.88	3.702e-07	1.38559e-07	-20.63	1.144e-06	4.63517e-07	SiteClass[FBgn0034447|CG7744|INTRON|0],TranscriptAnnot[INTRON(MODIFIER||||680|CG7744|protein_coding|CODING|FBtr0086535|2)]	(TF_binding_site|BDTNP1_TFBS_dl|FBsf0000303242)
	2R_15340869_SNP	T	A	A	0.1667	6	30	-22.19	1.395e-07	4.87734e-08	-1.565	0.2744	0.257246	-11.88	3.702e-07	1.38559e-07	-20.63	1.144e-06	4.63517e-07	SiteClass[FBgn0034447|CG7744|INTRON|0],TranscriptAnnot[INTRON(MODIFIER||||680|CG7744|protein_coding|CODING|FBtr0086535|2)]	(TF_binding_site|BDTNP1_TFBS_dl|FBsf0000303242)
	2R_15340879_SNP	A	G	G	0.1667	6	30	-22.19	1.395e-07	4.87734e-08	-1.565	0.2744	0.257246	-11.88	3.702e-07	1.38559e-07	-20.63	1.144e-06	4.63517e-07	SiteClass[FBgn0034447|CG7744|INTRON|0],TranscriptAnnot[INTRON(MODIFIER||||680|CG7744|protein_coding|CODING|FBtr0086535|2)]	(TF_binding_site|BDTNP1_TFBS_dl|FBsf0000303242)
	2R_15340888_SNP	A	C	C	0.1667	6	30	-22.19	1.395e-07	4.87734e-08	-1.565	0.2744	0.257246	-11.88	3.702e-07	1.38559e-07	-20.63	1.144e-06	4.63517e-07	SiteClass[FBgn0034447|CG7744|INTRON|0],TranscriptAnnot[INTRON(MODIFIER||||680|CG7744|protein_coding|CODING|FBtr0086535|2)]	(TF_binding_site|BDTNP1_TFBS_dl|FBsf0000303242)
	2R_15341249_SNP	C	T	T	0.1667	6	30	-22.19	1.395e-07	4.87734e-08	-1.565	0.2744	0.257246	-11.88	3.702e-07	1.38559e-07	-20.63	1.144e-06	4.63517e-07	SiteClass[FBgn0034447|CG7744|NON_SYNONYMOUS_CODING|0],TranscriptAnnot[NON_SYNONYMOUS_CODING(MODERATE|MISSENSE|aTt/aCt|I223T|680|CG7744|protein_coding|CODING|FBtr0086535|)]	-
	3L_5522548_INS	A	AAA	A	0.1429	5	30	-23.47	5.098e-07	1.26953e-07	-0.0458	0.9769	0.975739	-11.76	9.932e-06	3.3446e-06	-23.43	2.378e-07	5.47804e-08	SiteClass[FBgn0035610|Lkr|UPSTREAM|108],TranscriptAnnot[INTERGENIC(MODIFIER|||||||||);UPSTREAM(MODIFIER||||542|Lkr|protein_coding|CODING|FBtr0077149|)]	-
	2R_11856794_SNP	A	T	A	0.1429	5	30	-23.47	5.098e-07	1.26958e-07	-0.0458	0.9769	0.97574	-11.76	9.932e-06	3.3447e-06	-23.43	2.378e-07	5.47825e-08	SiteClass[FBgn0265045|Strn-Mlck|NON_SYNONYMOUS_CODING|0],TranscriptAnnot[NON_SYNONYMOUS_CODING(MODERATE|MISSENSE|Tgc/Agc|C5298S|7905|Strn-Mlck|protein_coding|CODING|FBtr0336650|);NON_SYNONYMOUS_CODING(MODERATE|MISSENSE|Tgc/Agc|C5298S|8216|Strn-Mlck|protein_coding|CODING|FBtr0336649|);NON_SYNONYMOUS_CODING(MODERATE|MISSENSE|Tgc/Agc|C5337S|7944|Strn-Mlck|protein_coding|CODING|FBtr0336652|);NON_SYNO…	-
	2R_7735200_SNP	A	C	A	0.1765	6	28	-20.51	6.553e-06	1.47057e-06	1.307	0.3687	0.348516	-9.601	0.0002356	8.99541e-05	-21.82	3.514e-07	5.49524e-08	SiteClass[FBgn0033657|Sln|INTRON|0],TranscriptAnnot[INTRON(MODIFIER||||855|Sln|protein_coding|CODING|FBtr0088032|1)]	-
	2R_11855240_SNP	G	A	A	0.1429	5	30	-23.72	3.338e-07	7.96013e-08	-0.3064	0.8466	0.838717	-12.01	5.331e-06	1.68543e-06	-23.41	2.437e-07	5.62939e-08	SiteClass[FBgn0265045|Strn-Mlck|INTRON|0],TranscriptAnnot[INTRON(MODIFIER||||7905|Strn-Mlck|protein_coding|CODING|FBtr0336650|7);INTRON(MODIFIER||||7944|Strn-Mlck|protein_coding|CODING|FBtr0336652|7);INTRON(MODIFIER||||8216|Strn-Mlck|protein_coding|CODING|FBtr0336649|7);INTRON(MODIFIER||||8255|Strn-Mlck|protein_coding|CODING|FBtr0336651|7);SYNONYMOUS_CODING(LOW|SILENT|cgT/cgC|R181|1918|Strn-Mlck|…	(TF_binding_site|mE1_TFBS_cad|FBsf0000246768)
	2L_1185334_SNP	A	G	G	0.1389	5	31	-23.36	3.746e-07	1.40335e-07	-0.04558	0.9766	0.975795	-11.71	7.754e-06	3.59088e-06	-23.32	1.721e-07	6.10646e-08	SiteClass[FBgn0031321|Tgt|SYNONYMOUS_CODING|0;FBgn0031322|CG5001|UPSTREAM|423],TranscriptAnnot[SYNONYMOUS_CODING(LOW|SILENT|gcG/gcA|A367|427|Tgt|protein_coding|CODING|FBtr0077971|);UPSTREAM(MODIFIER||||346|CG5001|protein_coding|CODING|FBtr0307057|);UPSTREAM(MODIFIER||||350|CG5001|protein_coding|CODING|FBtr0077972|);UPSTREAM(MODIFIER||||350|CG5001|protein_coding|CODING|FBtr0307056|);UPSTREAM(MODIF…	(TF_binding_site|mE1_TFBS_cad|FBsf0000241094),(TF_binding_site|mE1_TFBS_chinmo|FBsf0000206971)
	3L_890861_SNP	A	G	G	0.2286	8	27	-18.12	6.833e-06	2.22381e-06	1.333	0.3016	0.284166	-8.395	0.0002893	0.000141337	-19.46	2.678e-07	6.4082e-08	SiteClass[FBgn0052479|CG32479|INTRON|0;FBgn0263476|snoRNA:CG32479-b|DOWNSTREAM|371;FBgn0263461|snoRNA:CG32479-a|UPSTREAM|389],TranscriptAnnot[DOWNSTREAM(MODIFIER|||||snoRNA:CG32479-b|snoRNA|NON_CODING|FBtr0309775|);INTRON(MODIFIER||||1517|CG32479|protein_coding|CODING|FBtr0072589|6);INTRON(MODIFIER||||1517|CG32479|protein_coding|CODING|FBtr0333267|6);INTRON(MODIFIER||||797|CG32479|protein_coding|…	(TF_binding_site|mE1_TFBS_cad|FBsf0000243908),(TF_binding_site|mE1_TFBS_HSA|FBsf0000360918),(TF_binding_site|mE1_TFBS_sens|FBsf0000222320)
	2R_15341985_SNP	C	A	A	0.1765	6	28	-22.16	2.609e-07	6.84543e-08	-1.509	0.3084	0.278116	-11.84	7.076e-07	2.07421e-07	-20.65	1.976e-06	5.50961e-07	SiteClass[FBgn0034447|CG7744|SYNONYMOUS_CODING|0],TranscriptAnnot[SYNONYMOUS_CODING(LOW|SILENT|ccA/ccC|P451|680|CG7744|protein_coding|CODING|FBtr0086535|)]	-
	2R_7735524_SNP	C	T	C	0.1667	6	30	-20.33	3.666e-06	1.61077e-06	1.095	0.4466	0.430171	-9.619	0.0001357	7.67249e-05	-21.43	2.615e-07	9.54933e-08	SiteClass[FBgn0033657|Sln|INTRON|0],TranscriptAnnot[INTRON(MODIFIER||||855|Sln|protein_coding|CODING|FBtr0088032|1)]	-
	2L_20525194_DEL	C	CC	CC	0.1562	5	27	-23.38	1.494e-06	2.10775e-07	-0.1484	0.9237	0.922118	-11.76	2.646e-05	4.20952e-06	-23.23	3.538e-07	1.15381e-07	SiteClass[|||],TranscriptAnnot[INTERGENIC(MODIFIER|||||||||)]	-
	2L_21938642_SNP	A	T	T	0.2059	7	27	-20.23	9.17e-07	2.7916e-07	5.324e-05	1	0.999969	-10.11	1.85e-05	6.20506e-06	-20.23	3.251e-07	1.17965e-07	SiteClass[|||],TranscriptAnnot[INTERGENIC(MODIFIER|||||||||)]	(transposable_element|FlyBase|FBti0063626)
	2L_10466474_SNP	C	A	C	0.1515	5	28	-23.39	1.566e-06	1.84578e-07	-1.997	0.2033	0.181665	-12.69	2.057e-06	2.69933e-07	-21.39	1.233e-05	2.31384e-06	SiteClass[FBgn0051719|RluA-1|INTRON|0],TranscriptAnnot[INTRON(MODIFIER||||378|RluA-1|protein_coding|CODING|FBtr0337008|2);INTRON(MODIFIER||||739|RluA-1|protein_coding|CODING|FBtr0080039|2);INTRON(MODIFIER||||739|RluA-1|protein_coding|CODING|FBtr0080040|2);INTRON(MODIFIER||||739|RluA-1|protein_coding|CODING|FBtr0080041|2)]	-
	2L_4219034_SNP	G	A	A	0.2424	8	25	-18.72	6.366e-06	1.02045e-06	0.3654	0.7888	0.772769	-9.175	9.81e-05	2.574e-05	-19.08	1.825e-06	2.23918e-07	SiteClass[FBgn0001075|ft|INTRON|0],TranscriptAnnot[INTRON(MODIFIER||||5147|ft|protein_coding|CODING|FBtr0077478|1)]	(TF_binding_site|mE1_TFBS_HSA|FBsf0000345213)
	3R_10163891_INS	GCGCT	G	G	0.1389	5	31	-22.68	1.166e-06	4.73046e-07	-0.1015	0.948	0.94611	-11.39	1.639e-05	7.99781e-06	-22.57	6.47e-07	2.51796e-07	SiteClass[FBgn0024321|NK7.1|INTRON|0],TranscriptAnnot[INTRON(MODIFIER||||721|NK7.1|protein_coding|CODING|FBtr0082941|3);INTRON(MODIFIER||||721|NK7.1|protein_coding|CODING|FBtr0082942|4);INTRON(MODIFIER||||721|NK7.1|protein_coding|CODING|FBtr0306742|5)]	-
	2L_3477717_DEL	A	AA	AA	0.1111	4	32	-25.35	6.486e-07	2.52498e-07	-2.134	0.2076	0.19149	-13.74	9.532e-07	3.81206e-07	-23.22	6.195e-06	2.82421e-06	SiteClass[FBgn0264549|CR43928|DOWNSTREAM|70;FBgn0261560|Thor|UPSTREAM|716],TranscriptAnnot[DOWNSTREAM(MODIFIER|||||CR43928|ncRNA|NON_CODING|FBtr0333249|);INTERGENIC(MODIFIER|||||||||);UPSTREAM(MODIFIER||||117|Thor|protein_coding|CODING|FBtr0077524|)]	(TF_binding_site|BDTNP1_TFBS_da|FBsf0000321252),(TF_binding_site|BDTNP1_TFBS_dl|FBsf0000296408),(TF_binding_site|mE1_TFBS_cad|FBsf0000241250),(TF_binding_site|mE1_TFBS_cnc|FBsf0000206187),(TF_binding_site|mE1_TFBS_D|FBsf0000237861),(TF_binding_site|mE1_TFBS_HSA|FBsf0000344972),(TF_binding_site|mE1_TFBS_sens|FBsf0000215816),(TF_binding_site|mE1_TFBS_Trl|FBsf0000337127)
	2R_16815797_SNP	T	C	C	0.1111	4	32	-25.35	6.486e-07	2.52498e-07	-2.134	0.2076	0.19149	-13.74	9.532e-07	3.81206e-07	-23.22	6.195e-06	2.82421e-06	SiteClass[FBgn0020617|Rx|INTRON|0],TranscriptAnnot[INTRON(MODIFIER||||873|Rx|protein_coding|CODING|FBtr0071518|4)]	-
	2R_16815919_SNP	A	G	G	0.1111	4	32	-25.35	6.486e-07	2.52498e-07	-2.134	0.2076	0.19149	-13.74	9.532e-07	3.81206e-07	-23.22	6.195e-06	2.82421e-06	SiteClass[FBgn0020617|Rx|INTRON|0],TranscriptAnnot[INTRON(MODIFIER||||873|Rx|protein_coding|CODING|FBtr0071518|4)]	-
	2L_9812241_DEL	G	GG	GG	0.1111	4	32	-23.87	4.996e-06	2.24369e-06	0.9506	0.5782	0.564384	-11.46	0.0001239	6.96328e-05	-24.82	6.664e-07	2.59896e-07	SiteClass[FBgn0032151|nAcRalpha-30D|INTRON|0],TranscriptAnnot[INTRON(MODIFIER||||494|nAcRalpha-30D|protein_coding|CODING|FBtr0079914|5);INTRON(MODIFIER||||494|nAcRalpha-30D|protein_coding|CODING|FBtr0079915|6);INTRON(MODIFIER||||494|nAcRalpha-30D|protein_coding|CODING|FBtr0079916|5);INTRON(MODIFIER||||494|nAcRalpha-30D|protein_coding|CODING|FBtr0303898|6);INTRON(MODIFIER||||494|nAcRalpha-30D|prot…	-
	2L_9812309_SNP	G	A	A	0.1111	4	32	-23.87	4.996e-06	2.24369e-06	0.9506	0.5782	0.564384	-11.46	0.0001239	6.96328e-05	-24.82	6.664e-07	2.59896e-07	SiteClass[FBgn0032151|nAcRalpha-30D|INTRON|0],TranscriptAnnot[INTRON(MODIFIER||||494|nAcRalpha-30D|protein_coding|CODING|FBtr0079914|5);INTRON(MODIFIER||||494|nAcRalpha-30D|protein_coding|CODING|FBtr0079915|6);INTRON(MODIFIER||||494|nAcRalpha-30D|protein_coding|CODING|FBtr0079916|5);INTRON(MODIFIER||||494|nAcRalpha-30D|protein_coding|CODING|FBtr0303898|6);INTRON(MODIFIER||||494|nAcRalpha-30D|prot…	-
	3L_13140462_SNP	A	T	T	0.1389	5	31	-23.02	6.706e-07	2.61645e-07	-2.132	0.1649	0.149989	-12.58	7.389e-07	2.90275e-07	-20.89	8.303e-06	3.86383e-06	SiteClass[|||],TranscriptAnnot[INTERGENIC(MODIFIER|||||||||)]	-
	3L_13140472_SNP	G	A	A	0.1389	5	31	-23.02	6.706e-07	2.61645e-07	-2.132	0.1649	0.149989	-12.58	7.389e-07	2.90275e-07	-20.89	8.303e-06	3.86383e-06	SiteClass[|||],TranscriptAnnot[INTERGENIC(MODIFIER|||||||||)]	-
	X_1468997_SNP	G	A	A	0.2059	7	27	-18.2	3.323e-05	9.26915e-06	1.613	0.2436	0.217637	-8.294	0.0009736	0.000431044	-19.81	1.482e-06	2.80069e-07	SiteClass[FBgn0025390|Mur2B|INTRON|0;FBgn0000210|br|UPSTREAM|168],TranscriptAnnot[INTRON(MODIFIER||||1144|Mur2B|protein_coding|CODING|FBtr0303587|3);INTRON(MODIFIER||||1795|Mur2B|protein_coding|CODING|FBtr0070284|3);UPSTREAM(MODIFIER||||663|br|protein_coding|CODING|FBtr0308319|);UPSTREAM(MODIFIER||||724|br|protein_coding|CODING|FBtr0303564|)]	-
	2L_11206790_SNP	G	A	A	0.1143	4	31	-25.26	1.159e-06	3.13899e-07	-1.304	0.4525	0.429216	-13.28	4.536e-06	1.41067e-06	-23.96	3.494e-06	1.05814e-06	SiteClass[FBgn0264441|CR43859|UPSTREAM|698],TranscriptAnnot[INTERGENIC(MODIFIER|||||||||);UPSTREAM(MODIFIER|||||CR43859|ncRNA|NON_CODING|FBtr0332563|)]	(TF_binding_site|BDTNP1_TFBS_dl|FBsf0000298080),(TF_binding_site|BDTNP1_TFBS_twi|FBsf0000201467),(TF_binding_site|mE1_TFBS_HSA|FBsf0000347642),(TF_binding_site|mE1_TFBS_Trl|FBsf0000337503)
	X_7471494_DEL	T	TT	TT	0.1389	5	31	-22.51	1.52e-06	6.28179e-07	-2.562	0.09294	0.0815995	-12.53	8.367e-07	3.31585e-07	-19.94	2.796e-05	1.41636e-05	SiteClass[FBgn0029951|CG11369|DOWNSTREAM|695],TranscriptAnnot[DOWNSTREAM(MODIFIER||||667|CG11369|protein_coding|CODING|FBtr0071067|);INTERGENIC(MODIFIER|||||||||)]	(regulatory_region|REDfly_CRMs|FBsf0000435773),(regulatory_region|REDfly_CRMs|FBsf0000436815),(TF_binding_site|mE1_TFBS_Kr|FBsf0000253920)
	3R_22506615_SNP	T	G	G	0.2424	8	25	-18.41	3.149e-06	1.77819e-06	0.4445	0.734	0.725349	-8.985	4.637e-05	4.19375e-05	-18.86	1.397e-06	3.59092e-07	SiteClass[FBgn0250908|beat-VII|INTRON|0],TranscriptAnnot[INTRON(MODIFIER||||517|beat-VII|protein_coding|CODING|FBtr0290328|1)]	-
	2R_17345134_SNP	A	G	G	0.1765	6	28	-20.72	4.836e-06	1.03912e-06	0.1339	0.9287	0.923943	-10.29	6.177e-05	1.88374e-05	-20.85	2.018e-06	3.83417e-07	SiteClass[FBgn0010415|Sdc|INTRON|0],TranscriptAnnot[INTRON(MODIFIER||||226|Sdc|protein_coding|CODING|FBtr0071705|2);INTRON(MODIFIER||||226|Sdc|protein_coding|CODING|FBtr0071707|2);INTRON(MODIFIER||||398|Sdc|protein_coding|CODING|FBtr0273206|2);INTRON(MODIFIER||||399|Sdc|protein_coding|CODING|FBtr0071706|2);INTRON(MODIFIER||||399|Sdc|protein_coding|CODING|FBtr0301557|2);INTRON(MODIFIER||||468|Sdc|…	-
	2R_1884349_SNP	T	A	A	0.1944	7	29	-18.31	1.33e-05	6.39618e-06	1.186	0.3808	0.363664	-8.564	0.0003699	0.000224186	-19.5	9.938e-07	3.98584e-07	SiteClass[FBgn0264959|Src42A|INTRON|0],TranscriptAnnot[INTRON(MODIFIER||||1597|Src42A|protein_coding|CODING|FBtr0335276|1);INTRON(MODIFIER||||517|Src42A|protein_coding|CODING|FBtr0335275|2)]	-
	3L_6635276_DEL	G	GCTTTTCACA	GCTTTTCACA	0.1176	4	30	-23.61	1.438e-05	3.57672e-06	1.029	0.5599	0.533947	-11.29	0.000275	0.000102164	-24.64	2.119e-06	4.05294e-07	SiteClass[|||],TranscriptAnnot[INTERGENIC(MODIFIER|||||||||)]	-
	3R_9401127_SNP	G	C	C	0.1143	4	31	-23.52	1.107e-05	3.78559e-06	1.024	0.5549	0.535153	-11.25	0.0002272	0.000105894	-24.54	1.563e-06	4.36243e-07	SiteClass[FBgn0264430|CR43848|EXON|0],TranscriptAnnot[EXON(MODIFIER|||||CR43848|ncRNA|NON_CODING|FBtr0332550|1)]	-
	3R_143910_SNP	A	G	G	0.1111	4	32	-23.47	8.225e-06	3.82467e-06	0.9848	0.5646	0.550399	-11.24	0.000179	0.000103149	-24.45	1.156e-06	4.68611e-07	SiteClass[FBgn0261086|Syt14|SYNONYMOUS_CODING|0],TranscriptAnnot[SYNONYMOUS_CODING(LOW|SILENT|ggC/ggT|G103|586|Syt14|protein_coding|CODING|FBtr0078957|);SYNONYMOUS_CODING(LOW|SILENT|ggC/ggT|G103|586|Syt14|protein_coding|CODING|FBtr0336485|);SYNONYMOUS_CODING(LOW|SILENT|ggC/ggT|G103|648|Syt14|protein_coding|CODING|FBtr0339551|)]	(TF_binding_site|mE1_TFBS_cad|FBsf0000247537),(TF_binding_site|mE1_TFBS_chinmo|FBsf0000212165),(TF_binding_site|mE1_TFBS_HSA|FBsf0000368223)
	3R_15141_SNP	G	A	A	0.1111	4	32	-23.47	8.225e-06	3.82467e-06	0.9848	0.5646	0.550399	-11.24	0.000179	0.000103149	-24.45	1.156e-06	4.68611e-07	SiteClass[FBgn0053294|CR33294|INTRON|0;FBgn0000500|Dsk|DOWNSTREAM|273],TranscriptAnnot[DOWNSTREAM(MODIFIER||||141|Dsk|protein_coding|CODING|FBtr0078989|);INTRON(MODIFIER|||||CR33294|pseudogene|NON_CODING|FBtr0308946|1)]	-
	3R_22565_SNP	G	T	T	0.1111	4	32	-23.47	8.225e-06	3.82467e-06	0.9848	0.5646	0.550399	-11.24	0.000179	0.000103149	-24.45	1.156e-06	4.68611e-07	SiteClass[FBgn0037215|CG12582|UPSTREAM|363;FBgn0053294|CR33294|DOWNSTREAM|632],TranscriptAnnot[DOWNSTREAM(MODIFIER|||||CR33294|pseudogene|NON_CODING|FBtr0308945|);DOWNSTREAM(MODIFIER|||||CR33294|pseudogene|NON_CODING|FBtr0308946|);INTERGENIC(MODIFIER|||||||||);UPSTREAM(MODIFIER||||778|CG12582|protein_coding|CODING|FBtr0336702|);UPSTREAM(MODIFIER||||778|CG12582|protein_coding|CODING|FBtr0336703|);…	(TF_binding_site|BDTNP1_TFBS_dl|FBsf0000309354),(TF_binding_site|BDTNP1_TFBS_Med|FBsf0000284039),(TF_binding_site|BDTNP1_TFBS_twi|FBsf0000263994)
	3R_27316_SNP	A	G	G	0.1111	4	32	-23.47	8.225e-06	3.82467e-06	0.9848	0.5646	0.550399	-11.24	0.000179	0.000103149	-24.45	1.156e-06	4.68611e-07	SiteClass[FBgn0037215|CG12582|INTRON|0],TranscriptAnnot[INTRON(MODIFIER||||778|CG12582|protein_coding|CODING|FBtr0336702|4);INTRON(MODIFIER||||778|CG12582|protein_coding|CODING|FBtr0336703|5);INTRON(MODIFIER||||906|CG12582|protein_coding|CODING|FBtr0336704|5);INTRON(MODIFIER||||908|CG12582|protein_coding|CODING|FBtr0078964|5);INTRON(MODIFIER||||908|CG12582|protein_coding|CODING|FBtr0306022|6)]	-
	3R_38287_SNP	G	A	A	0.1111	4	32	-23.47	8.225e-06	3.82467e-06	0.9848	0.5646	0.550399	-11.24	0.000179	0.000103149	-24.45	1.156e-06	4.68611e-07	SiteClass[FBgn0037218|aux|INTRON|0;FBgn0037217|CG14636|INTRON|0],TranscriptAnnot[INTRON(MODIFIER||||1165|aux|protein_coding|CODING|FBtr0078965|2);INTRON(MODIFIER||||389|CG14636|protein_coding|CODING|FBtr0078988|1);INTRON(MODIFIER||||389|CG14636|protein_coding|CODING|FBtr0111206|1)]	-
	3R_42445_SNP	A	G	G	0.1111	4	32	-23.47	8.225e-06	3.82467e-06	0.9848	0.5646	0.550399	-11.24	0.000179	0.000103149	-24.45	1.156e-06	4.68611e-07	SiteClass[FBgn0037218|aux|INTRON|0],TranscriptAnnot[INTRON(MODIFIER||||1165|aux|protein_coding|CODING|FBtr0078965|2)]	-
	3R_70669_SNP	T	C	C	0.1143	4	31	-23.52	1.106e-05	3.77971e-06	0.9492	0.5844	0.565684	-11.29	0.0002154	9.89973e-05	-24.47	1.7e-06	4.89704e-07	SiteClass[FBgn0037223|TwdlU|EXON|0],TranscriptAnnot[EXON(MODIFIER|||||TwdlU|pseudogene|NON_CODING|FBtr0113190|3)]	-
	X_11256617_SNP	T	G	G	0.1143	4	31	-24.64	2.733e-06	8.09895e-07	-0.2441	0.8876	0.882796	-12.44	2.679e-05	1.02636e-05	-24.39	1.908e-06	5.49697e-07	SiteClass[FBgn0004864|hop|INTRON|0],TranscriptAnnot[INTRON(MODIFIER||||1177|hop|protein_coding|CODING|FBtr0073457|7)]	-
	2R_17914211_SNP	T	A	A	0.1333	4	26	-24.76	1.132e-05	1.00177e-06	-0.1027	0.954	0.951097	-12.43	8.352e-05	1.39884e-05	-24.66	7.272e-06	5.52893e-07	SiteClass[FBgn0085399|CG34370|INTRON|0],TranscriptAnnot[INTRON(MODIFIER||||952|CG34370|protein_coding|CODING|FBtr0299544|2);INTRON(MODIFIER||||952|CG34370|protein_coding|CODING|FBtr0332252|2)]	-
	2L_19979653_INS	AAATAAAATAAA	A	A	0.1212	4	29	-24.75	5.33e-06	7.9246e-07	-0.3202	0.8554	0.847261	-12.54	4.292e-05	9.3075e-06	-24.43	3.821e-06	6.02725e-07	SiteClass[FBgn0264443|CG43861|INTRON|0;FBgn0263611|CR43620|EXON|0],TranscriptAnnot[EXON(MODIFIER|||||CR43620|ncRNA|NON_CODING|FBtr0309973|2);EXON(MODIFIER|||||CR43620|ncRNA|NON_CODING|FBtr0309974|1);INTRON(MODIFIER||||422|CG43861|protein_coding|CODING|FBtr0332565|3);INTRON(MODIFIER||||470|CG43861|protein_coding|CODING|FBtr0332564|3);INTRON(MODIFIER||||568|CG43861|protein_coding|CODING|FBtr0332566…	-
	X_18346003_SNP	T	C	C	0.1944	7	29	-18.07	1.894e-05	9.33454e-06	1.204	0.3734	0.356131	-8.432	0.0004754	0.000293196	-19.27	1.507e-06	6.22197e-07	SiteClass[FBgn0052547|CG32547|INTRON|0],TranscriptAnnot[INTRON(MODIFIER||||1008|CG32547|protein_coding|CODING|FBtr0290002|3);INTRON(MODIFIER||||1008|CG32547|protein_coding|CODING|FBtr0332378|3)]	-
	3R_9757098_SNP	C	A	A	0.1111	4	32	-24.58	1.973e-06	8.30059e-07	-0.3214	0.8512	0.845802	-12.45	1.945e-05	9.60286e-06	-24.26	1.537e-06	6.35551e-07	SiteClass[|||],TranscriptAnnot[INTERGENIC(MODIFIER|||||||||)]	(TF_binding_site|mE1_TFBS_cad|FBsf0000248301)
	X_11256580_SNP	A	G	G	0.1111	4	32	-24.58	1.973e-06	8.30059e-07	-0.3214	0.8512	0.845802	-12.45	1.945e-05	9.60286e-06	-24.26	1.537e-06	6.35551e-07	SiteClass[FBgn0004864|hop|INTRON|0],TranscriptAnnot[INTRON(MODIFIER||||1177|hop|protein_coding|CODING|FBtr0073457|7)]	-
	X_11256583_SNP	C	A	A	0.1111	4	32	-24.58	1.973e-06	8.30059e-07	-0.3214	0.8512	0.845802	-12.45	1.945e-05	9.60286e-06	-24.26	1.537e-06	6.35551e-07	SiteClass[FBgn0004864|hop|INTRON|0],TranscriptAnnot[INTRON(MODIFIER||||1177|hop|protein_coding|CODING|FBtr0073457|7)]	-
	X_11256584_SNP	G	A	A	0.1111	4	32	-24.58	1.973e-06	8.30059e-07	-0.3214	0.8512	0.845802	-12.45	1.945e-05	9.60286e-06	-24.26	1.537e-06	6.35551e-07	SiteClass[FBgn0004864|hop|INTRON|0],TranscriptAnnot[INTRON(MODIFIER||||1177|hop|protein_coding|CODING|FBtr0073457|7)]	-
	X_11256608_SNP	T	C	C	0.1111	4	32	-24.58	1.973e-06	8.30059e-07	-0.3214	0.8512	0.845802	-12.45	1.945e-05	9.60286e-06	-24.26	1.537e-06	6.35551e-07	SiteClass[FBgn0004864|hop|INTRON|0],TranscriptAnnot[INTRON(MODIFIER||||1177|hop|protein_coding|CODING|FBtr0073457|7)]	-
	2L_6080569_SNP	T	C	C	0.1562	5	27	-22.52	4.681e-06	8.83422e-07	-2.332	0.1368	0.118182	-12.43	2.886e-06	6.76426e-07	-20.19	5.764e-05	1.33671e-05	SiteClass[FBgn0031778|CR9162|DOWNSTREAM|833],TranscriptAnnot[DOWNSTREAM(MODIFIER|||||CR9162|ncRNA|NON_CODING|FBtr0308942|);INTERGENIC(MODIFIER|||||||||)]	(TF_binding_site|BDTNP1_TFBS_da|FBsf0000321603),(TF_binding_site|BDTNP1_TFBS_twi|FBsf0000200986)
	3L_5915173_SNP	A	G	G	0.2258	7	24	-19.45	1.149e-05	1.8531e-06	0.1409	0.9147	0.916163	-9.654	0.0001161	2.90395e-05	-19.59	3.314e-06	7.075e-07	SiteClass[FBgn0052407|CG32407|UPSTREAM|403;FBgn0035649|CG10483|UPSTREAM|757],TranscriptAnnot[UPSTREAM(MODIFIER||||241|CG32407|protein_coding|CODING|FBtr0330118|);UPSTREAM(MODIFIER||||671|CG10483|protein_coding|CODING|FBtr0077077|);UTR_5_PRIME(MODIFIER||||241|CG32407|protein_coding|CODING|FBtr0077032|1)]	(TF_binding_site|mE1_TFBS_cad|FBsf0000244303),(TF_binding_site|mE1_TFBS_Trl|FBsf0000339569)
	2L_8979093_INS	ATACAA	A	A	0.1471	5	29	-22.53	3.432e-06	7.19219e-07	-1.497	0.343	0.318045	-12.01	7.865e-06	1.8273e-06	-21.03	1.332e-05	3.61474e-06	SiteClass[FBgn0032084|CG13101|INTRON|0],TranscriptAnnot[INTRON(MODIFIER||||318|CG13101|protein_coding|CODING|FBtr0079783|3);INTRON(MODIFIER||||318|CG13101|protein_coding|CODING|FBtr0079784|3)]	-
	2L_4346572_SNP	G	A	A	0.2	7	28	-19.65	2.181e-06	7.28627e-07	-1.376	0.3035	0.292679	-10.51	3.834e-06	1.65569e-06	-18.28	1.187e-05	4.10237e-06	SiteClass[FBgn0020762|Atet|DOWNSTREAM|796],TranscriptAnnot[DOWNSTREAM(MODIFIER||||818|Atet|protein_coding|CODING|FBtr0112898|);DOWNSTREAM(MODIFIER||||832|Atet|protein_coding|CODING|FBtr0112899|);INTERGENIC(MODIFIER|||||||||)]	(TF_binding_site|BDTNP1_TFBS_da|FBsf0000321387),(TF_binding_site|BDTNP1_TFBS_dl|FBsf0000296585),(TF_binding_site|BDTNP1_TFBS_z|FBsf0000196011),(TF_binding_site|mE1_TFBS_cad|FBsf0000241311),(TF_binding_site|mE1_TFBS_D|FBsf0000237890),(TF_binding_site|mE1_TFBS_disco|FBsf0000259215),(TF_binding_site|mE1_TFBS_HSA|FBsf0000345255),(TF_binding_site|mE1_TFBS_Trl|FBsf0000337189)
	2L_11896916_SNP	T	A	A	0.2812	9	23	-17.22	3.596e-05	5.21403e-06	0.6907	0.5944	0.5722	-8.264	0.000488	0.00012173	-17.91	5.996e-06	7.3771e-07	SiteClass[FBgn0264815|Pde1c|INTRON|0],TranscriptAnnot[INTRON(MODIFIER||||834|Pde1c|protein_coding|CODING|FBtr0334136|3);INTRON(MODIFIER||||834|Pde1c|protein_coding|CODING|FBtr0334140|3);UPSTREAM(MODIFIER||||1137|Pde1c|protein_coding|CODING|FBtr0334139|);UPSTREAM(MODIFIER||||1158|Pde1c|protein_coding|CODING|FBtr0334141|);UPSTREAM(MODIFIER||||952|Pde1c|protein_coding|CODING|FBtr0334135|)]	-
	2L_8979189_SNP	T	C	C	0.1429	5	30	-22.46	2.476e-06	7.38982e-07	-1.525	0.3259	0.307724	-11.99	5.619e-06	1.78974e-06	-20.93	1.037e-05	3.87842e-06	SiteClass[FBgn0032084|CG13101|INTRON|0],TranscriptAnnot[INTRON(MODIFIER||||318|CG13101|protein_coding|CODING|FBtr0079783|3);INTRON(MODIFIER||||318|CG13101|protein_coding|CODING|FBtr0079784|3)]	-
	2L_12204677_SNP	T	G	G	0.1515	5	28	-20.38	2.977e-05	1.66657e-05	1.656	0.3046	0.269836	-9.361	0.0009626	0.000537549	-22.03	1.22e-06	8.44584e-07	SiteClass[FBgn0000114|aret|INTRON|0],TranscriptAnnot[INTRON(MODIFIER||||573|aret|protein_coding|CODING|FBtr0331648|1);INTRON(MODIFIER||||573|aret|protein_coding|CODING|FBtr0331998|1)]	-
	X_14543027_SNP	T	A	A	0.1667	6	30	-20.67	2.15e-06	9.10149e-07	-0.3903	0.787	0.779386	-10.53	1.794e-05	8.81121e-06	-20.28	2.051e-06	8.65264e-07	SiteClass[FBgn0015773|NetA|INTRON|0],TranscriptAnnot[INTRON(MODIFIER||||667|NetA|protein_coding|CODING|FBtr0308337|1);INTRON(MODIFIER||||726|NetA|protein_coding|CODING|FBtr0073942|1)]	(TF_binding_site|BDTNP1_TFBS_da|FBsf0000332602),(TF_binding_site|BDTNP1_TFBS_dl|FBsf0000319074),(TF_binding_site|BDTNP1_TFBS_twi|FBsf0000263283)
	2R_15341082_SNP	C	T	T	0.1429	5	30	-22.32	7.926e-07	9.22203e-07	-2.022	0.1956	0.173789	-12.17	1.356e-06	1.07821e-06	-20.3	7.516e-06	9.41407e-06	SiteClass[FBgn0034447|CG7744|SYNONYMOUS_CODING|0],TranscriptAnnot[SYNONYMOUS_CODING(LOW|SILENT|tgT/tgC|C167|680|CG7744|protein_coding|CODING|FBtr0086535|)]	-
	X_4149641_SNP	G	A	A	0.1429	5	30	-19.97	6.024e-05	2.43466e-05	1.88	0.2304	0.206877	-9.044	0.001485	0.000827566	-21.85	3.182e-06	9.54538e-07	SiteClass[|||],TranscriptAnnot[INTERGENIC(MODIFIER|||||||||)]	-
	3L_16803263_SNP	C	T	C	0.1176	4	30	-24.56	4.163e-06	9.76629e-07	-0.5232	0.7487	0.752346	-12.54	3.098e-05	8.71591e-06	-24.03	2.631e-06	1.01397e-06	SiteClass[FBgn0036665|CG13024|SYNONYMOUS_CODING|0;FBgn0021768|nudC|INTRON|0],TranscriptAnnot[INTRON(MODIFIER||||332|nudC|protein_coding|CODING|FBtr0075328|3);INTRON(MODIFIER||||332|nudC|protein_coding|CODING|FBtr0305912|4);SYNONYMOUS_CODING(LOW|SILENT|ggG/ggA|G200|235|CG13024|protein_coding|CODING|FBtr0273320|);SYNONYMOUS_CODING(LOW|SILENT|ggG/ggA|G206|241|CG13024|protein_coding|CODING|FBtr030591…	-
	3L_22879526_SNP	C	T	C	0.2424	8	25	-16.39	0.0001119	4.28226e-05	1.961	0.1462	0.115171	-7.214	0.003278	0.00166267	-18.35	3.064e-06	9.9452e-07	SiteClass[FBgn0037203|slif|INTRON|0],TranscriptAnnot[INTRON(MODIFIER||||604|slif|protein_coding|CODING|FBtr0078555|1);INTRON(MODIFIER||||604|slif|protein_coding|CODING|FBtr0078556|1)]	(TF_binding_site|mE1_TFBS_HSA|FBsf0000368012)
	2R_6919491_SNP	T	C	T	0.2286	8	27	-18.45	3.959e-06	1.21427e-06	-0.2732	0.8361	0.827614	-9.364	3.229e-05	1.22541e-05	-18.18	3.319e-06	9.99806e-07	SiteClass[FBgn0040765|luna|INTRON|0],TranscriptAnnot[INTRON(MODIFIER||||570|luna|protein_coding|CODING|FBtr0088210|2);INTRON(MODIFIER||||570|luna|protein_coding|CODING|FBtr0333066|2)]	-
	X_4155009_SNP	A	C	C	0.1389	5	31	-19.87	4.888e-05	2.57424e-05	1.871	0.2244	0.20795	-9.002	0.001294	0.000854934	-21.75	2.426e-06	1.03566e-06	SiteClass[|||],TranscriptAnnot[INTERGENIC(MODIFIER|||||||||)]	(TF_binding_site|BDTNP1_TFBS_twi|FBsf0000205054)
	2L_10485917_SNP	G	A	A	0.1389	5	31	-22.18	2.48e-06	1.06043e-06	-1.159	0.4547	0.438357	-11.67	8.441e-06	3.93247e-06	-21.02	6.909e-06	3.17382e-06	SiteClass[FBgn0032258|CG7456|SYNONYMOUS_CODING|0;FBgn0026431|Grip75|DOWNSTREAM|60],TranscriptAnnot[DOWNSTREAM(MODIFIER||||650|Grip75|protein_coding|CODING|FBtr0080033|);SYNONYMOUS_CODING(LOW|SILENT|aaT/aaC|N742|776|CG7456|protein_coding|CODING|FBtr0080038|)]	-
	2R_7734136_SNP	G	A	G	0.1714	6	29	-20.02	8.769e-06	2.91584e-06	0.1852	0.8998	0.894619	-9.918	9.913e-05	4.21217e-05	-20.21	3.593e-06	1.09108e-06	SiteClass[FBgn0033657|Sln|INTRON|0],TranscriptAnnot[INTRON(MODIFIER||||855|Sln|protein_coding|CODING|FBtr0088032|1)]	-
	2R_15340108_SNP	C	T	T	0.1714	6	29	-20.24	6.451e-06	2.07904e-06	-0.03948	0.9786	0.977475	-10.14	6.246e-05	2.53344e-05	-20.2	3.659e-06	1.11331e-06	SiteClass[FBgn0034447|CG7744|START_GAINED|0;FBgn0003887|betaTub56D|UPSTREAM|986],TranscriptAnnot[START_GAINED(LOW||||680|CG7744|protein_coding|CODING|FBtr0086535|1);UPSTREAM(MODIFIER||||447|betaTub56D|protein_coding|CODING|FBtr0086536|)]	(TF_binding_site|BDTNP1_TFBS_dl|FBsf0000303241),(TF_binding_site|BDTNP1_TFBS_Med|FBsf0000280928),(TF_binding_site|BDTNP1_TFBS_twi|FBsf0000199833),(TF_binding_site|mE1_TFBS_HSA|FBsf0000358414),(TF_binding_site|mE1_TFBS_kn|FBsf0000336397),(TF_binding_site|mE1_TFBS_ttk|FBsf0000335425)
	X_14543118_SNP	G	A	A	0.2	7	28	-18.77	9.681e-06	3.40934e-06	0.2554	0.8499	0.846228	-9.257	0.0001063	5.19398e-05	-19.03	3.671e-06	1.1189e-06	SiteClass[FBgn0015773|NetA|INTRON|0],TranscriptAnnot[INTRON(MODIFIER||||667|NetA|protein_coding|CODING|FBtr0308337|1);INTRON(MODIFIER||||726|NetA|protein_coding|CODING|FBtr0073942|1)]	(TF_binding_site|BDTNP1_TFBS_da|FBsf0000332602),(TF_binding_site|BDTNP1_TFBS_dl|FBsf0000319074),(TF_binding_site|BDTNP1_TFBS_twi|FBsf0000263283)
	3R_6508211_DEL	C	CCCAC	CCCAC	0.2	7	28	-19.36	2.177e-06	1.25365e-06	-0.3388	0.8043	0.796929	-9.847	1.666e-05	1.17031e-05	-19.02	2.553e-06	1.13717e-06	SiteClass[FBgn0265161|CR44230|UPSTREAM|142],TranscriptAnnot[INTERGENIC(MODIFIER|||||||||);UPSTREAM(MODIFIER|||||CR44230|ncRNA|NON_CODING|FBtr0337078|)]	(TF_binding_site|BDTNP1_TFBS_da|FBsf0000328852),(TF_binding_site|BDTNP1_TFBS_dl|FBsf0000310996),(TF_binding_site|BDTNP1_TFBS_twi|FBsf0000264686),(TF_binding_site|mE1_TFBS_HSA|FBsf0000370377)
	X_18346835_SNP	A	G	G	0.2	7	28	-17.65	2.458e-05	1.88145e-05	1.342	0.3199	0.30487	-8.155	0.0005873	0.000530261	-18.99	2.263e-06	1.18813e-06	SiteClass[FBgn0052547|CG32547|INTRON|0],TranscriptAnnot[INTRON(MODIFIER||||1008|CG32547|protein_coding|CODING|FBtr0290002|3);INTRON(MODIFIER||||1008|CG32547|protein_coding|CODING|FBtr0332378|3)]	-
	2R_7734045_SNP	A	C	A	0.1667	6	30	-19.91	6.939e-06	3.18856e-06	0.1841	0.8986	0.894919	-9.862	8.226e-05	4.49165e-05	-20.09	2.796e-06	1.20542e-06	SiteClass[FBgn0033657|Sln|INTRON|0],TranscriptAnnot[INTRON(MODIFIER||||855|Sln|protein_coding|CODING|FBtr0088032|1)]	-
	2R_7734100_SNP	A	T	A	0.1667	6	30	-19.91	6.939e-06	3.18856e-06	0.1841	0.8986	0.894919	-9.862	8.226e-05	4.49165e-05	-20.09	2.796e-06	1.20542e-06	SiteClass[FBgn0033657|Sln|INTRON|0],TranscriptAnnot[INTRON(MODIFIER||||855|Sln|protein_coding|CODING|FBtr0088032|1)]	-
	2R_16217207_SNP	T	C	C	0.1515	5	28	-20.8	4.591e-05	9.7524e-06	0.9682	0.5486	0.521157	-9.914	0.0006208	0.000208302	-21.76	7.963e-06	1.29902e-06	SiteClass[FBgn0034504|CG8929|INTRON|0],TranscriptAnnot[INTRON(MODIFIER||||567|CG8929|protein_coding|CODING|FBtr0086283|4);INTRON(MODIFIER||||607|CG8929|protein_coding|CODING|FBtr0086284|5);INTRON(MODIFIER||||607|CG8929|protein_coding|CODING|FBtr0086285|4)]	(TF_binding_site|BDTNP1_TFBS_dl|FBsf0000303418),(TF_binding_site|mE1_TFBS_cad|FBsf0000247082),(TF_binding_site|mE1_TFBS_HSA|FBsf0000358693)
	2R_15470811_SNP	C	T	T	0.1515	5	28	-20.85	4.314e-05	9.07302e-06	0.9041	0.5805	0.549267	-9.974	0.0005765	0.000187022	-21.76	8.204e-06	1.31773e-06	SiteClass[FBgn0003435|sm|INTRON|0],TranscriptAnnot[INTRON(MODIFIER||||434|sm|protein_coding|CODING|FBtr0308786|2);INTRON(MODIFIER||||475|sm|protein_coding|CODING|FBtr0086492|3);INTRON(MODIFIER||||475|sm|protein_coding|CODING|FBtr0100232|3);INTRON(MODIFIER||||480|sm|protein_coding|CODING|FBtr0301609|3);INTRON(MODIFIER||||491|sm|protein_coding|CODING|FBtr0308796|3);INTRON(MODIFIER||||492|sm|protein…	-
	X_9191438_SNP	T	C	C	0.1429	5	30	-22.09	4.3e-06	1.32989e-06	-0.7007	0.6579	0.641193	-11.39	2.295e-05	8.41391e-06	-21.39	6.148e-06	1.97201e-06	SiteClass[FBgn0002576|lz|INTRON|0],TranscriptAnnot[INTRON(MODIFIER||||705|lz|protein_coding|CODING|FBtr0112814|4);INTRON(MODIFIER||||826|lz|protein_coding|CODING|FBtr0071320|5)]	-
	X_9191035_SNP	A	C	C	0.1515	5	28	-22.2	8.313e-06	1.33161e-06	-0.7027	0.6599	0.641923	-11.45	3.945e-05	8.43812e-06	-21.5	1.066e-05	1.96992e-06	SiteClass[FBgn0002576|lz|INTRON|0],TranscriptAnnot[INTRON(MODIFIER||||705|lz|protein_coding|CODING|FBtr0112814|4);INTRON(MODIFIER||||826|lz|protein_coding|CODING|FBtr0071320|5)]	-
	2R_14981964_SNP	G	A	A	0.2188	7	25	-19.55	4.355e-06	1.33986e-06	-1.417	0.3131	0.283881	-10.48	9.522e-06	2.68791e-06	-18.13	1.806e-05	7.33464e-06	SiteClass[FBgn0004168|5-HT1A|INTRON|0;FBgn0050125|Ir56a|SYNONYMOUS_CODING|0],TranscriptAnnot[INTRON(MODIFIER||||834|5-HT1A|protein_coding|CODING|FBtr0086577|4);SYNONYMOUS_CODING(LOW|SILENT|ttT/ttC|F540|603|Ir56a|protein_coding|CODING|FBtr0086595|)]	-
	2L_8977994_SNP	C	T	T	0.1714	6	29	-20.49	4.319e-06	1.36257e-06	-1.8	0.2096	0.192752	-11.15	5.429e-06	1.72331e-06	-18.69	2.866e-05	1.17282e-05	SiteClass[FBgn0032084|CG13101|UTR_3_PRIME|0],TranscriptAnnot[UTR_3_PRIME(MODIFIER||||318|CG13101|protein_coding|CODING|FBtr0079783|7);UTR_3_PRIME(MODIFIER||||318|CG13101|protein_coding|CODING|FBtr0079784|7)]	-
	X_9190931_SNP	A	G	G	0.1944	7	29	-19.24	3.161e-06	1.37486e-06	-1.408	0.297	0.279732	-10.32	5.938e-06	2.69881e-06	-17.83	1.572e-05	7.64617e-06	SiteClass[FBgn0002576|lz|INTRON|0],TranscriptAnnot[INTRON(MODIFIER||||705|lz|protein_coding|CODING|FBtr0112814|4);INTRON(MODIFIER||||826|lz|protein_coding|CODING|FBtr0071320|5)]	-
	3R_4290773_SNP	G	T	T	0.1143	4	31	-23.91	6.963e-06	2.26178e-06	-0.1451	0.9336	0.930172	-12.03	6.043e-05	2.44299e-05	-23.76	4.517e-06	1.40405e-06	SiteClass[FBgn0263416|CG43462|INTRON|0],TranscriptAnnot[INTRON(MODIFIER||||1034|CG43462|protein_coding|CODING|FBtr0309234|1);INTRON(MODIFIER||||1148|CG43462|protein_coding|CODING|FBtr0309233|1);INTRON(MODIFIER||||732|CG43462|protein_coding|CODING|FBtr0309232|1)]	(TF_binding_site|BDTNP1_TFBS_da|FBsf0000328564),(TF_binding_site|BDTNP1_TFBS_dl|FBsf0000310408),(TF_binding_site|mE1_TFBS_HSA|FBsf0000369586),(TF_binding_site|mE1_TFBS_HSA|FBsf0000369587)
	2R_1872808_SNP	C	A	A	0.2286	8	27	-17.36	1.344e-05	8.13343e-06	0.6353	0.6253	0.611997	-8.361	0.000207	0.000152736	-17.99	3.188e-06	1.43679e-06	SiteClass[FBgn0264959|Src42A|INTRON|0],TranscriptAnnot[INTRON(MODIFIER||||517|Src42A|protein_coding|CODING|FBtr0335275|1)]	-
	X_9190384_SNP	T	C	C	0.1389	5	31	-21.99	3.298e-06	1.43879e-06	-0.6975	0.6538	0.641965	-11.34	1.824e-05	8.96741e-06	-21.29	4.752e-06	2.12639e-06	SiteClass[FBgn0002576|lz|INTRON|0],TranscriptAnnot[INTRON(MODIFIER||||705|lz|protein_coding|CODING|FBtr0112814|4);INTRON(MODIFIER||||826|lz|protein_coding|CODING|FBtr0071320|5)]	-
	X_9190385_SNP	C	G	G	0.1389	5	31	-21.99	3.298e-06	1.43879e-06	-0.6975	0.6538	0.641965	-11.34	1.824e-05	8.96741e-06	-21.29	4.752e-06	2.12639e-06	SiteClass[FBgn0002576|lz|INTRON|0],TranscriptAnnot[INTRON(MODIFIER||||705|lz|protein_coding|CODING|FBtr0112814|4);INTRON(MODIFIER||||826|lz|protein_coding|CODING|FBtr0071320|5)]	-
	X_9191028_SNP	C	T	T	0.1389	5	31	-21.99	3.298e-06	1.43879e-06	-0.6975	0.6538	0.641965	-11.34	1.824e-05	8.96741e-06	-21.29	4.752e-06	2.12639e-06	SiteClass[FBgn0002576|lz|INTRON|0],TranscriptAnnot[INTRON(MODIFIER||||705|lz|protein_coding|CODING|FBtr0112814|4);INTRON(MODIFIER||||826|lz|protein_coding|CODING|FBtr0071320|5)]	-
	X_9191449_SNP	T	C	C	0.1389	5	31	-21.99	3.298e-06	1.43879e-06	-0.6975	0.6538	0.641965	-11.34	1.824e-05	8.96741e-06	-21.29	4.752e-06	2.12639e-06	SiteClass[FBgn0002576|lz|INTRON|0],TranscriptAnnot[INTRON(MODIFIER||||705|lz|protein_coding|CODING|FBtr0112814|4);INTRON(MODIFIER||||826|lz|protein_coding|CODING|FBtr0071320|5)]	-
	X_9191453_DEL	A	AT	AT	0.1389	5	31	-21.99	3.298e-06	1.43879e-06	-0.6975	0.6538	0.641965	-11.34	1.824e-05	8.96741e-06	-21.29	4.752e-06	2.12639e-06	SiteClass[FBgn0002576|lz|INTRON|0],TranscriptAnnot[INTRON(MODIFIER||||705|lz|protein_coding|CODING|FBtr0112814|4);INTRON(MODIFIER||||826|lz|protein_coding|CODING|FBtr0071320|5)]	-
	3L_1474632_SNP	C	T	T	0.3235	11	23	-1.267	0.76	0.753847	-4.72	1.352e-06	1.52073e-06	-2.993	0.1734	0.170787	3.453	0.4029	0.380665	SiteClass[FBgn0003138|Ptp61F|UTR_5_PRIME|0;FBgn0020248|stet|DOWNSTREAM|806],TranscriptAnnot[DOWNSTREAM(MODIFIER||||330|stet|protein_coding|CODING|FBtr0072713|);DOWNSTREAM(MODIFIER||||485|stet|protein_coding|CODING|FBtr0072712|);UTR_5_PRIME(MODIFIER||||431|Ptp61F|protein_coding|CODING|FBtr0310161|1)]	-
	2L_12558277_SNP	A	G	G	0.1765	6	28	-18.97	4.974e-06	1.48753e-05	-3.436	0.01284	0.0103945	-11.2	8.44e-07	1.6231e-06	-15.53	0.0002146	0.000529741	SiteClass[|||],TranscriptAnnot[INTERGENIC(MODIFIER|||||||||)]	(TF_binding_site|BDTNP1_TFBS_twi|FBsf0000201551)
	2L_12770135_SNP	G	A	A	0.1714	6	29	-20.37	5.312e-06	1.67886e-06	-1.067	0.4663	0.443299	-10.72	1.645e-05	5.83e-06	-19.3	1.377e-05	4.79133e-06	SiteClass[|||],TranscriptAnnot[INTERGENIC(MODIFIER|||||||||)]	-
	2L_12770137_INS	ACATG	A	A	0.1714	6	29	-20.37	5.312e-06	1.67886e-06	-1.067	0.4663	0.443299	-10.72	1.645e-05	5.83e-06	-19.3	1.377e-05	4.79133e-06	SiteClass[|||],TranscriptAnnot[INTERGENIC(MODIFIER|||||||||)]	-
	3R_12753373_SNP	A	G	G	0.2647	9	25	-15.62	0.0001352	4.68286e-05	1.671	0.1792	0.162321	-6.975	0.002715	0.00146083	-17.29	7.438e-06	1.68829e-06	SiteClass[FBgn0000015|Abd-B|DOWNSTREAM|22],TranscriptAnnot[DOWNSTREAM(MODIFIER||||270|Abd-B|protein_coding|CODING|FBtr0083381|);DOWNSTREAM(MODIFIER||||270|Abd-B|protein_coding|CODING|FBtr0083382|);DOWNSTREAM(MODIFIER||||270|Abd-B|protein_coding|CODING|FBtr0083383|);DOWNSTREAM(MODIFIER||||323|Abd-B|protein_coding|CODING|FBtr0330709|);DOWNSTREAM(MODIFIER||||493|Abd-B|protein_coding|CODING|FBtr00833…	-
	3R_12753376_SNP	C	A	A	0.2647	9	25	-15.62	0.0001352	4.68286e-05	1.671	0.1792	0.162321	-6.975	0.002715	0.00146083	-17.29	7.438e-06	1.68829e-06	SiteClass[FBgn0000015|Abd-B|DOWNSTREAM|19],TranscriptAnnot[DOWNSTREAM(MODIFIER||||270|Abd-B|protein_coding|CODING|FBtr0083381|);DOWNSTREAM(MODIFIER||||270|Abd-B|protein_coding|CODING|FBtr0083382|);DOWNSTREAM(MODIFIER||||270|Abd-B|protein_coding|CODING|FBtr0083383|);DOWNSTREAM(MODIFIER||||323|Abd-B|protein_coding|CODING|FBtr0330709|);DOWNSTREAM(MODIFIER||||493|Abd-B|protein_coding|CODING|FBtr00833…	-
	X_9192763_SNP	T	G	G	0.1143	4	31	-23.93	1.975e-06	2.19097e-06	-0.3	0.8631	0.856209	-12.12	2.605e-05	2.03829e-05	-23.63	1.195e-06	1.6923e-06	SiteClass[FBgn0002576|lz|INTRON|0],TranscriptAnnot[INTRON(MODIFIER||||705|lz|protein_coding|CODING|FBtr0112814|4);INTRON(MODIFIER||||826|lz|protein_coding|CODING|FBtr0071320|5)]	-
	X_18344772_SNP	A	G	G	0.1944	7	29	-17.19	6.142e-05	3.28607e-05	1.54	0.2532	0.236214	-7.824	0.001387	0.00092054	-18.73	3.856e-06	1.70056e-06	SiteClass[FBgn0052547|CG32547|INTRON|0],TranscriptAnnot[INTRON(MODIFIER||||1008|CG32547|protein_coding|CODING|FBtr0290002|3);INTRON(MODIFIER||||1008|CG32547|protein_coding|CODING|FBtr0332378|3)]	-
	X_18344906_SNP	G	A	A	0.1944	7	29	-17.19	6.142e-05	3.28607e-05	1.54	0.2532	0.236214	-7.824	0.001387	0.00092054	-18.73	3.856e-06	1.70056e-06	SiteClass[FBgn0052547|CG32547|INTRON|0],TranscriptAnnot[INTRON(MODIFIER||||1008|CG32547|protein_coding|CODING|FBtr0290002|3);INTRON(MODIFIER||||1008|CG32547|protein_coding|CODING|FBtr0332378|3)]	-
	X_18344966_SNP	G	A	A	0.1944	7	29	-17.19	6.142e-05	3.28607e-05	1.54	0.2532	0.236214	-7.824	0.001387	0.00092054	-18.73	3.856e-06	1.70056e-06	SiteClass[FBgn0052547|CG32547|INTRON|0],TranscriptAnnot[INTRON(MODIFIER||||1008|CG32547|protein_coding|CODING|FBtr0290002|3);INTRON(MODIFIER||||1008|CG32547|protein_coding|CODING|FBtr0332378|3)]	-
	X_9191037_SNP	A	C	C	0.1515	5	28	-22	6.519e-06	1.79535e-06	-0.9719	0.5349	0.519552	-11.49	3.264e-05	7.72245e-06	-21.03	7.691e-06	3.92697e-06	SiteClass[FBgn0002576|lz|INTRON|0],TranscriptAnnot[INTRON(MODIFIER||||705|lz|protein_coding|CODING|FBtr0112814|4);INTRON(MODIFIER||||826|lz|protein_coding|CODING|FBtr0071320|5)]	-
	2R_6376060_SNP	T	C	C	0.1765	6	28	-19.75	1.109e-05	4.82395e-06	0.2023	0.8903	0.885273	-9.776	0.0001034	6.18636e-05	-19.96	6.023e-06	1.84996e-06	SiteClass[FBgn0005630|lola|DOWNSTREAM|100],TranscriptAnnot[DOWNSTREAM(MODIFIER||||577|lola|protein_coding|CODING|FBtr0089366|);DOWNSTREAM(MODIFIER||||771|lola|protein_coding|CODING|FBtr0089364|);DOWNSTREAM(MODIFIER||||878|lola|protein_coding|CODING|FBtr0089354|);INTRON(MODIFIER||||602|lola|protein_coding|CODING|FBtr0089365|5);INTRON(MODIFIER||||891|lola|protein_coding|CODING|FBtr0089347|5);INTRON…	(TF_binding_site|BDTNP1_TFBS_twi|FBsf0000198963)
	3L_13142611_SNP	A	T	T	0.1429	5	30	-21.86	3.237e-06	1.88184e-06	-1.066	0.494	0.477519	-11.46	1.018e-05	7.10642e-06	-20.79	9.862e-06	4.73372e-06	SiteClass[|||],TranscriptAnnot[INTERGENIC(MODIFIER|||||||||)]	-
	2L_12769982_SNP	A	G	G	0.1212	4	29	-23.25	4.608e-06	5.95282e-06	-3.186	0.06004	0.0491134	-13.22	3.327e-06	1.88819e-06	-20.07	6.023e-05	0.000120141	SiteClass[|||],TranscriptAnnot[INTERGENIC(MODIFIER|||||||||)]	-
	2L_12770029_SNP	A	G	G	0.1212	4	29	-23.25	4.608e-06	5.95282e-06	-3.186	0.06004	0.0491134	-13.22	3.327e-06	1.88819e-06	-20.07	6.023e-05	0.000120141	SiteClass[|||],TranscriptAnnot[INTERGENIC(MODIFIER|||||||||)]	-
	2L_5097254_SNP	G	A	A	0.2647	9	25	3.453	0.4488	0.418381	4.965	8.426e-06	1.98375e-06	4.209	0.08599	0.0665133	-1.512	0.7358	0.718508	SiteClass[FBgn0031683|CG4230|INTRON|0],TranscriptAnnot[INTRON(MODIFIER||||323|CG4230|protein_coding|CODING|FBtr0079019|2);INTRON(MODIFIER||||327|CG4230|protein_coding|CODING|FBtr0329982|2);INTRON(MODIFIER||||386|CG4230|protein_coding|CODING|FBtr0329983|2)]	(TF_binding_site|BDTNP1_TFBS_da|FBsf0000321473),(TF_binding_site|BDTNP1_TFBS_dl|FBsf0000296746),(TF_binding_site|mE1_TFBS_Trl|FBsf0000337223)
	2L_4822328_SNP	T	G	G	0.1429	5	30	-20.58	3.003e-05	1.1349e-05	0.7917	0.6159	0.598367	-9.892	0.0004047	0.00019807	-21.37	6.207e-06	2.03291e-06	SiteClass[FBgn0031632|CG15628|UTR_5_PRIME|0],TranscriptAnnot[UTR_5_PRIME(MODIFIER||||364|CG15628|protein_coding|CODING|FBtr0077384|1);UTR_5_PRIME(MODIFIER||||364|CG15628|protein_coding|CODING|FBtr0336962|1)]	(TF_binding_site|BDTNP1_TFBS_da|FBsf0000321441),(TF_binding_site|BDTNP1_TFBS_dl|FBsf0000296663),(TF_binding_site|BDTNP1_TFBS_Med|FBsf0000277560),(TF_binding_site|BDTNP1_TFBS_twi|FBsf0000200848),(TF_binding_site|mE1_TFBS_cad|FBsf0000241357)
	X_5883036_SNP	G	A	A	0.1176	4	30	-24.01	5.02e-06	2.10166e-06	-1.598	0.3624	0.332347	-12.8	1.311e-05	4.81402e-06	-22.41	1.712e-05	8.94158e-06	SiteClass[FBgn0029831|CG5966|UTR_5_PRIME|0],TranscriptAnnot[UTR_5_PRIME(MODIFIER||||540|CG5966|protein_coding|CODING|FBtr0070866|1)]	-
	2R_12438716_SNP	A	T	T	0.1143	4	31	-23.12	1.764e-05	6.29578e-06	0.3549	0.8386	0.830282	-11.38	0.0001845	8.34464e-05	-23.47	6.553e-06	2.11565e-06	SiteClass[|||],TranscriptAnnot[INTERGENIC(MODIFIER|||||||||)]	-
	2R_12986489_SNP	C	G	G	0.1111	4	32	-23.03	1.375e-05	6.62614e-06	0.3536	0.8365	0.830581	-11.34	0.0001519	8.65494e-05	-23.39	4.993e-06	2.24195e-06	SiteClass[FBgn0010226|GstS1|INTRON|0],TranscriptAnnot[INTRON(MODIFIER||||249|GstS1|protein_coding|CODING|FBtr0100258|1);INTRON(MODIFIER||||250|GstS1|protein_coding|CODING|FBtr0333551|1)]	(TF_binding_site|mE1_TFBS_bab1|FBsf0000214293)
	2R_12986491_SNP	C	T	T	0.1111	4	32	-23.03	1.375e-05	6.62614e-06	0.3536	0.8365	0.830581	-11.34	0.0001519	8.65494e-05	-23.39	4.993e-06	2.24195e-06	SiteClass[FBgn0010226|GstS1|INTRON|0],TranscriptAnnot[INTRON(MODIFIER||||249|GstS1|protein_coding|CODING|FBtr0100258|1);INTRON(MODIFIER||||250|GstS1|protein_coding|CODING|FBtr0333551|1)]	(TF_binding_site|mE1_TFBS_bab1|FBsf0000214293)
	2R_12986495_SNP	T	C	C	0.1111	4	32	-23.03	1.375e-05	6.62614e-06	0.3536	0.8365	0.830581	-11.34	0.0001519	8.65494e-05	-23.39	4.993e-06	2.24195e-06	SiteClass[FBgn0010226|GstS1|INTRON|0],TranscriptAnnot[INTRON(MODIFIER||||249|GstS1|protein_coding|CODING|FBtr0100258|1);INTRON(MODIFIER||||250|GstS1|protein_coding|CODING|FBtr0333551|1)]	(TF_binding_site|mE1_TFBS_bab1|FBsf0000214293)
	2R_14080678_SNP	A	G	G	0.1714	6	29	-20.06	7.607e-06	2.74211e-06	-0.2843	0.8341	0.838831	-10.17	5.73e-05	2.32781e-05	-19.78	3.968e-06	2.24923e-06	SiteClass[FBgn0053958|CG33958|UPSTREAM|322],TranscriptAnnot[INTERGENIC(MODIFIER|||||||||);UPSTREAM(MODIFIER||||710|CG33958|protein_coding|CODING|FBtr0099994|)]	(TF_binding_site|mE1_TFBS_bab1|FBsf0000214308),(TF_binding_site|mE1_TFBS_HSA|FBsf0000357995),(TF_binding_site|mE1_TFBS_inv|FBsf0000236705)
	2R_2086068_SNP	T	C	C	0.1714	6	29	-18.42	2.836e-05	2.84091e-05	1.349	0.3553	0.331305	-8.535	0.0008035	0.000653478	-19.77	1.647e-06	2.27757e-06	SiteClass[FBgn0050432|CG30432|UPSTREAM|297],TranscriptAnnot[INTERGENIC(MODIFIER|||||||||);UPSTREAM(MODIFIER||||133|CG30432|protein_coding|CODING|FBtr0307499|)]	(transposable_element|FlyBase|FBti0064305)
	2R_15340802_SNP	G	T	T	0.1429	5	30	-21.25	1.661e-06	4.57519e-06	-2.541	0.09495	0.0849789	-11.9	2.082e-06	2.32887e-06	-18.71	1.737e-05	6.68766e-05	SiteClass[FBgn0034447|CG7744|INTRON|0],TranscriptAnnot[INTRON(MODIFIER||||680|CG7744|protein_coding|CODING|FBtr0086535|2)]	(TF_binding_site|BDTNP1_TFBS_dl|FBsf0000303242),(TF_binding_site|BDTNP1_TFBS_Med|FBsf0000280929),(TF_binding_site|mE1_TFBS_HSA|FBsf0000358414)
	3L_11364067_SNP	A	G	G	0.1143	4	31	-23.75	7.784e-06	2.81152e-06	-0.3741	0.816	0.821212	-12.06	5.634e-05	2.28449e-05	-23.37	4.277e-06	2.42989e-06	SiteClass[|||],TranscriptAnnot[INTERGENIC(MODIFIER|||||||||)]	(TF_binding_site|mE1_TFBS_HSA|FBsf0000364201)
	3L_13952673_SNP	T	C	C	0.1111	4	32	-21.28	8.847e-05	4.8554e-05	1.999	0.2385	0.221773	-9.639	0.001831	0.00123863	-23.28	5.762e-06	2.61357e-06	SiteClass[FBgn0052137|CG32137|SYNONYMOUS_CODING|0],TranscriptAnnot[SYNONYMOUS_CODING(LOW|SILENT|atC/atT|I165|620|CG32137|protein_coding|CODING|FBtr0075758|);SYNONYMOUS_CODING(LOW|SILENT|atC/atT|I71|526|CG32137|protein_coding|CODING|FBtr0075757|)]	-
	3L_13142708_SNP	T	C	C	0.1143	4	31	-23.77	4.63e-06	2.73154e-06	-0.4547	0.7896	0.783537	-12.11	2.7e-05	2.05858e-05	-23.31	5.984e-06	2.63324e-06	SiteClass[|||],TranscriptAnnot[INTERGENIC(MODIFIER|||||||||)]	-
	2L_14456236_SNP	T	C	C	0.1143	4	31	-23.75	8.438e-06	2.79499e-06	-2.036	0.2377	0.21397	-12.89	1.084e-05	3.68225e-06	-21.71	4.91e-05	1.944e-05	SiteClass[|||],TranscriptAnnot[INTERGENIC(MODIFIER|||||||||)]	(TF_binding_site|BDTNP1_TFBS_da|FBsf0000322437),(TF_binding_site|BDTNP1_TFBS_dl|FBsf0000298646),(TF_binding_site|BDTNP1_TFBS_hb|FBsf0000290834),(TF_binding_site|BDTNP1_TFBS_Med|FBsf0000278583),(TF_binding_site|BDTNP1_TFBS_twi|FBsf0000201710),(TF_binding_site|mE1_TFBS_cad|FBsf0000242133),(TF_binding_site|mE1_TFBS_HSA|FBsf0000351117),(TF_binding_site|mE1_TFBS_sbb|FBsf0000249921),(TF_binding_site|mE…
	2R_7273096_SNP	A	G	G	0.1765	6	28	-20.06	3.773e-06	3.04045e-06	-1.972	0.1605	0.15393	-11.01	1.865e-06	2.80081e-06	-18.08	5.996e-05	2.90433e-05	SiteClass[FBgn0082585|sprt|SYNONYMOUS_CODING|0],TranscriptAnnot[SYNONYMOUS_CODING(LOW|SILENT|caC/caT|H496|634|sprt|protein_coding|CODING|FBtr0088146|)]	(TF_binding_site|mE1_TFBS_cad|FBsf0000246352),(TF_binding_site|mE1_TFBS_HSA|FBsf0000355603),(TF_binding_site|mE1_TFBS_sens|FBsf0000227371)
	2R_7273025_SNP	A	C	C	0.1714	6	29	-19.95	2.844e-06	3.24842e-06	-1.965	0.1541	0.153985	-10.96	1.377e-06	2.97753e-06	-17.99	4.832e-05	3.06953e-05	SiteClass[FBgn0082585|sprt|INTRON|0],TranscriptAnnot[INTRON(MODIFIER||||634|sprt|protein_coding|CODING|FBtr0088146|4)]	(TF_binding_site|mE1_TFBS_cad|FBsf0000246352),(TF_binding_site|mE1_TFBS_HSA|FBsf0000355603),(TF_binding_site|mE1_TFBS_sens|FBsf0000227371)
	3L_12164691_SNP	A	G	A	0.1714	6	29	-20	8.528e-06	3.00869e-06	-0.9186	0.528	0.509911	-10.46	2.75e-05	1.14366e-05	-19.08	1.833e-05	6.64159e-06	SiteClass[FBgn0036260|Rh7|INTRON|0],TranscriptAnnot[INTRON(MODIFIER||||483|Rh7|protein_coding|CODING|FBtr0076020|1)]	-
	2R_17349673_SNP	T	C	C	0.1429	5	30	-21.49	9.666e-06	3.24624e-06	-1.616	0.3038	0.279193	-11.55	1.605e-05	5.67602e-06	-19.87	4.216e-05	1.64353e-05	SiteClass[FBgn0010415|Sdc|INTRON|0],TranscriptAnnot[INTRON(MODIFIER||||226|Sdc|protein_coding|CODING|FBtr0071705|2);INTRON(MODIFIER||||226|Sdc|protein_coding|CODING|FBtr0071707|2);INTRON(MODIFIER||||398|Sdc|protein_coding|CODING|FBtr0273206|2);INTRON(MODIFIER||||399|Sdc|protein_coding|CODING|FBtr0071706|2);INTRON(MODIFIER||||399|Sdc|protein_coding|CODING|FBtr0301557|2);INTRON(MODIFIER||||468|Sdc|…	(TF_binding_site|BDTNP1_TFBS_twi|FBsf0000200044)
	X_10194310_SNP	T	C	C	0.1429	5	30	-21.49	9.666e-06	3.24625e-06	-1.616	0.3038	0.279192	-11.55	1.605e-05	5.67601e-06	-19.87	4.216e-05	1.64354e-05	SiteClass[FBgn0259170|alpha-Man-I|INTRON|0],TranscriptAnnot[INTRON(MODIFIER||||667|alpha-Man-I|protein_coding|CODING|FBtr0299632|2);INTRON(MODIFIER||||667|alpha-Man-I|protein_coding|CODING|FBtr0300511|2);INTRON(MODIFIER||||667|alpha-Man-I|protein_coding|CODING|FBtr0300513|2);INTRON(MODIFIER||||667|alpha-Man-I|protein_coding|CODING|FBtr0300514|2);INTRON(MODIFIER||||667|alpha-Man-I|protein_coding|C…	-
	3L_9397328_SNP	A	T	T	0.2222	8	28	-15.77	0.0001307	7.37102e-05	1.698	0.1842	0.168635	-7.038	0.002752	0.00191431	-17.47	7.081e-06	3.25836e-06	SiteClass[FBgn0035985|Cpr67B|UPSTREAM|569],TranscriptAnnot[INTERGENIC(MODIFIER|||||||||);UPSTREAM(MODIFIER||||260|Cpr67B|protein_coding|CODING|FBtr0076455|)]	-
	X_20349115_SNP	A	G	G	0.2059	7	27	-18.22	6.507e-06	9.00389e-06	0.2637	0.8411	0.841896	-8.979	4.986e-05	0.000105911	-18.48	5.766e-06	3.25914e-06	SiteClass[FBgn0031118|RhoGAP19D|SYNONYMOUS_CODING|0],TranscriptAnnot[SYNONYMOUS_CODING(LOW|SILENT|gcC/gcT|A470|2109|RhoGAP19D|protein_coding|CODING|FBtr0301537|);SYNONYMOUS_CODING(LOW|SILENT|gcC/gcT|A470|2135|RhoGAP19D|protein_coding|CODING|FBtr0304906|);SYNONYMOUS_CODING(LOW|SILENT|gcC/gcT|A470|2181|RhoGAP19D|protein_coding|CODING|FBtr0077320|)]	-
	2L_6061083_SNP	A	G	G	0.1111	4	32	-23.57	7.267e-06	3.35026e-06	-0.6445	0.7065	0.696331	-12.11	3.832e-05	1.98391e-05	-22.93	8.935e-06	4.17882e-06	SiteClass[FBgn0031771|CG9140|SYNONYMOUS_CODING|0;FBgn0085209|CG34180|DOWNSTREAM|143;FBgn0031770|CG13995|DOWNSTREAM|914],TranscriptAnnot[DOWNSTREAM(MODIFIER||||545|CG13995|protein_coding|CODING|FBtr0079187|);DOWNSTREAM(MODIFIER||||76|CG34180|protein_coding|CODING|FBtr0300048|);SYNONYMOUS_CODING(LOW|SILENT|Ctg/Ttg|L427|474|CG9140|protein_coding|CODING|FBtr0079216|)]	(TF_binding_site|mE1_TFBS_chinmo|FBsf0000207319),(TF_binding_site|mE1_TFBS_sens|FBsf0000216344)
	2R_14225420_SNP	C	A	A	0.1111	4	32	-23.57	7.267e-06	3.35026e-06	-0.6445	0.7065	0.696331	-12.11	3.832e-05	1.98391e-05	-22.93	8.935e-06	4.17882e-06	SiteClass[FBgn0010575|sbb|INTRON|0],TranscriptAnnot[INTRON(MODIFIER||||2302|sbb|protein_coding|CODING|FBtr0301547|1);INTRON(MODIFIER||||2312|sbb|protein_coding|CODING|FBtr0301550|2);INTRON(MODIFIER||||2330|sbb|protein_coding|CODING|FBtr0329997|1);INTRON(MODIFIER||||929|sbb|protein_coding|CODING|FBtr0301548|1);INTRON(MODIFIER||||939|sbb|protein_coding|CODING|FBtr0301549|1)]	(TF_binding_site|BDTNP1_TFBS_dl|FBsf0000303026),(TF_binding_site|mE1_TFBS_cad|FBsf0000246947),(TF_binding_site|mE1_TFBS_HSA|FBsf0000358062)
	2R_16825060_SNP	A	G	A	0.3333	12	24	-3.879	0.3337	0.316318	-4.438	7.474e-06	3.45249e-06	-4.159	0.05342	0.0452791	0.5585	0.8878	0.88374	SiteClass[FBgn0020617|Rx|DOWNSTREAM|523],TranscriptAnnot[DOWNSTREAM(MODIFIER||||873|Rx|protein_coding|CODING|FBtr0071518|);INTERGENIC(MODIFIER|||||||||)]	(TF_binding_site|BDTNP1_TFBS_dl|FBsf0000303543)
	X_12166752_SNP	C	G	G	0.3143	11	24	-14.98	4.317e-05	2.71472e-05	0.7732	0.5105	0.494342	-7.105	0.0005882	0.000446437	-15.76	8.516e-06	4.05349e-06	SiteClass[FBgn0259240|Ten-a|INTRON|0],TranscriptAnnot[INTRON(MODIFIER||||2902|Ten-a|protein_coding|CODING|FBtr0300201|1);INTRON(MODIFIER||||3004|Ten-a|protein_coding|CODING|FBtr0299858|1);INTRON(MODIFIER||||3004|Ten-a|protein_coding|CODING|FBtr0299860|4);INTRON(MODIFIER||||3004|Ten-a|protein_coding|CODING|FBtr0300203|4);INTRON(MODIFIER||||3004|Ten-a|protein_coding|CODING|FBtr0300204|3);INTRON(MOD…	-
	2R_16825057_SNP	C	T	C	0.3889	14	22	-4.318	0.2647	0.247657	-4.268	8.735e-06	4.07914e-06	-4.293	0.03842	0.0318755	-0.05003	0.9896	0.98919	SiteClass[FBgn0020617|Rx|DOWNSTREAM|520],TranscriptAnnot[DOWNSTREAM(MODIFIER||||873|Rx|protein_coding|CODING|FBtr0071518|);INTERGENIC(MODIFIER|||||||||)]	(TF_binding_site|BDTNP1_TFBS_dl|FBsf0000303543)
	X_10082128_SNP	C	T	T	0.1111	4	32	-20.87	0.0001298	7.31745e-05	2.033	0.2304	0.213807	-9.42	0.002406	0.00165863	-22.91	9.133e-06	4.27821e-06	SiteClass[FBgn0264503|CG43902|INTRON|0],TranscriptAnnot[INTRON(MODIFIER||||1220|CG43902|protein_coding|CODING|FBtr0332934|2)]	-
	3L_1458484_INS	CACCA	C	C	0.1389	5	31	-21.24	9.21e-06	4.31656e-06	-0.9192	0.554	0.539567	-11.08	3.246e-05	1.6611e-05	-20.32	1.746e-05	8.55509e-06	SiteClass[FBgn0003138|Ptp61F|INTRON|0],TranscriptAnnot[INTRON(MODIFIER||||431|Ptp61F|protein_coding|CODING|FBtr0310161|3)]	(regulatory_region|REDfly_CRMs|FBsf0000435293),(TF_binding_site|mE1_TFBS_chinmo|FBsf0000209533),(TF_binding_site|mE1_TFBS_HSA|FBsf0000361121)
	3L_5488240_SNP	C	G	G	0.1176	4	30	-23.42	5.947e-06	4.54299e-06	-1.146	0.5162	0.488307	-12.28	2.594e-05	1.51099e-05	-22.27	1.165e-05	1.05391e-05	SiteClass[|||],TranscriptAnnot[INTERGENIC(MODIFIER|||||||||)]	-
	3R_22506909_INS	TATT	T	T	0.1176	4	30	-22.03	6.987e-06	2.35215e-05	0.3154	0.8573	0.849227	-10.86	9.333e-05	0.000211887	-22.35	3.976e-06	9.62844e-06	SiteClass[FBgn0250908|beat-VII|INTRON|0],TranscriptAnnot[INTRON(MODIFIER||||517|beat-VII|protein_coding|CODING|FBtr0290328|1)]	-
	3R_9909548_SNP	A	G	G	0.1714	6	29	-19.12	4.595e-06	1.10175e-05	-0.6408	0.6566	0.646237	-9.883	4.584e-05	4.56636e-05	-18.48	2.83e-06	1.57363e-05	SiteClass[FBgn0038197|foxo|INTRON|0],TranscriptAnnot[INTRON(MODIFIER||||613|foxo|protein_coding|CODING|FBtr0082886|10);INTRON(MODIFIER||||613|foxo|protein_coding|CODING|FBtr0082887|10);INTRON(MODIFIER||||622|foxo|protein_coding|CODING|FBtr0305052|10);INTRON(MODIFIER||||622|foxo|protein_coding|CODING|FBtr0337094|9)]	-
	2R_15340850_SNP	T	A	A	0.1429	5	30	-20.48	2.351e-06	1.29063e-05	-1.276	0.4129	0.394247	-10.88	5.966e-06	2.7798e-05	-19.2	1.42e-05	3.78348e-05	SiteClass[FBgn0034447|CG7744|INTRON|0],TranscriptAnnot[INTRON(MODIFIER||||680|CG7744|protein_coding|CODING|FBtr0086535|2)]	(TF_binding_site|BDTNP1_TFBS_dl|FBsf0000303242)
	2R_17295612_SNP	A	T	A	0.1176	4	30	-20.09	7.231e-05	0.000166797	1.857	0.2853	0.258814	-9.116	0.001616	0.00255524	-21.95	6.938e-06	1.55597e-05	SiteClass[FBgn0010415|Sdc|INTRON|0],TranscriptAnnot[INTRON(MODIFIER||||226|Sdc|protein_coding|CODING|FBtr0071705|3);INTRON(MODIFIER||||226|Sdc|protein_coding|CODING|FBtr0071707|3);INTRON(MODIFIER||||398|Sdc|protein_coding|CODING|FBtr0273206|3);INTRON(MODIFIER||||399|Sdc|protein_coding|CODING|FBtr0071706|3);INTRON(MODIFIER||||399|Sdc|protein_coding|CODING|FBtr0301557|3);INTRON(MODIFIER||||468|Sdc|…	-
	X_11740817_SNP	T	G	G	0.1471	5	29	-18.37	5.275e-05	0.000152124	1.578	0.3188	0.292112	-8.394	0.001244	0.00222316	-19.94	5.432e-06	1.59791e-05	SiteClass[FBgn0030340|CG15740|UPSTREAM|685],TranscriptAnnot[INTERGENIC(MODIFIER|||||||||);UPSTREAM(MODIFIER||||975|CG15740|protein_coding|CODING|FBtr0303268|)]	(TF_binding_site|BDTNP1_TFBS_sna|FBsf0000270216)
	3R_22507111_SNP	C	T	T	0.1875	6	26	-18.83	7.574e-06	2.11907e-05	-0.2423	0.8672	0.863685	-9.535	7.419e-05	0.000118005	-18.59	4.864e-06	1.75629e-05	SiteClass[FBgn0250908|beat-VII|NON_SYNONYMOUS_CODING|0],TranscriptAnnot[NON_SYNONYMOUS_CODING(MODERATE|MISSENSE|Aca/Gca|T16A|517|beat-VII|protein_coding|CODING|FBtr0290328|)]	-
	3L_12541108_SNP	T	A	A	0.1143	4	31	-21.43	2.16e-05	4.28548e-05	-0.301	0.8602	0.855744	-10.87	0.0002094	0.000201887	-21.13	8.359e-06	3.71194e-05	SiteClass[FBgn0036302|sowah|INTRON|0],TranscriptAnnot[INTRON(MODIFIER||||527|sowah|protein_coding|CODING|FBtr0300887|4);INTRON(MODIFIER||||548|sowah|protein_coding|CODING|FBtr0332042|4);INTRON(MODIFIER||||635|sowah|protein_coding|CODING|FBtr0300889|4);INTRON(MODIFIER||||780|sowah|protein_coding|CODING|FBtr0300888|4)]	-
	2R_15340766_SNP	T	C	C	0.1429	5	30	-19.4	2.895e-06	4.75384e-05	-1.426	0.3621	0.340443	-10.41	7.316e-06	7.33618e-05	-17.97	2.126e-05	0.000148737	SiteClass[FBgn0034447|CG7744|INTRON|0],TranscriptAnnot[INTRON(MODIFIER||||680|CG7744|protein_coding|CODING|FBtr0086535|2)]	(TF_binding_site|BDTNP1_TFBS_dl|FBsf0000303242),(TF_binding_site|BDTNP1_TFBS_Med|FBsf0000280929),(TF_binding_site|mE1_TFBS_HSA|FBsf0000358414)
	X_18398052_SNP	G	T	T	0.1875	6	26	-17.39	7.103e-06	0.000119918	-0.4334	0.7682	0.758737	-8.914	3.116e-05	0.000389188	-16.96	2.443e-05	0.000131423	SiteClass[FBgn0010194|Wnt5|SYNONYMOUS_CODING|0],TranscriptAnnot[SYNONYMOUS_CODING(LOW|SILENT|ccA/ccC|P278|1004|Wnt5|protein_coding|CODING|FBtr0074623|)]	(TF_binding_site|mE1_TFBS_cad|FBsf0000243640),(TF_binding_site|mE1_TFBS_chinmo|FBsf0000209143),(TF_binding_site|mE1_TFBS_HSA|FBsf0000349217),(TF_binding_site|mE1_TFBS_sens|FBsf0000221562)
6-7 d/o adult flies	3L_15738324_SNP	C	G	C	0.2222	8	28	-0.06814	0.006075	0.00445967	-0.08527	2.834e-06	5.75019e-07	-0.0767	6.727e-05	3.62191e-05	0.01713	0.401	0.378621	SiteClass[|||],TranscriptAnnot[INTERGENIC(MODIFIER|||||||||)]	-
lactate	2L_9427824_SNP	T	A	A	0.1143	4	31	-0.1179	0.0001645	0.000100295	-0.008231	0.765	0.685295	-0.06308	0.01969	0.0174163	-0.1097	3.093e-06	6.89936e-07	SiteClass[FBgn0000640|Fbp2|UTR_3_PRIME|0;FBgn0262036|CG42847|UPSTREAM|88;FBgn0032117|FucTB|DOWNSTREAM|947],TranscriptAnnot[DOWNSTREAM(MODIFIER||||444|FucTB|protein_coding|CODING|FBtr0079811|);UPSTREAM(MODIFIER||||141|CG42847|protein_coding|CODING|FBtr0303932|);UTR_3_PRIME(MODIFIER||||256|Fbp2|protein_coding|CODING|FBtr0079808|2)]	-
	X_9739892_SNP	A	G	A	0.2222	8	28	-0.04311	0.09344	0.0820691	-0.08656	1.719e-06	7.99107e-07	-0.06484	0.001172	0.000768952	0.04345	0.02815	0.0264162	SiteClass[FBgn0052698|CG32698|INTRON|0],TranscriptAnnot[INTRON(MODIFIER||||327|CG32698|protein_coding|CODING|FBtr0071386|6);INTRON(MODIFIER||||327|CG32698|protein_coding|CODING|FBtr0307489|6);INTRON(MODIFIER||||327|CG32698|protein_coding|CODING|FBtr0336923|6)]	-
	X_9739997_SNP	A	C	A	0.2222	8	28	-0.04311	0.09344	0.0820691	-0.08656	1.719e-06	7.99107e-07	-0.06484	0.001172	0.000768952	0.04345	0.02815	0.0264162	SiteClass[FBgn0052698|CG32698|SYNONYMOUS_CODING|0],TranscriptAnnot[SYNONYMOUS_CODING(LOW|SILENT|ggA/ggC|G187|327|CG32698|protein_coding|CODING|FBtr0071386|);SYNONYMOUS_CODING(LOW|SILENT|ggA/ggC|G187|327|CG32698|protein_coding|CODING|FBtr0307489|);SYNONYMOUS_CODING(LOW|SILENT|ggA/ggC|G187|327|CG32698|protein_coding|CODING|FBtr0336923|)]	-
	3L_3016655_SNP	T	G	G	0.1429	5	30	-0.07001	0.02334	0.0170143	-0.1035	3.198e-06	8.10327e-07	-0.08674	0.0002889	0.000136692	0.03345	0.1765	0.15497	SiteClass[FBgn0052487|CG32487|NON_SYNONYMOUS_CODING|0;FBgn0052488|CG32488|UPSTREAM|586],TranscriptAnnot[NON_SYNONYMOUS_CODING(MODERATE|MISSENSE|agC/agA|S187R|320|CG32487|protein_coding|CODING|FBtr0073007|);UPSTREAM(MODIFIER||||307|CG32488|protein_coding|CODING|FBtr0073008|)]	-
	3L_3016656_SNP	T	C	C	0.1389	5	31	-0.06969	0.02164	0.0172921	-0.103	2.438e-06	8.71358e-07	-0.08634	0.0002426	0.000142812	0.03329	0.171	0.156632	SiteClass[FBgn0052487|CG32487|NON_SYNONYMOUS_CODING|0;FBgn0052488|CG32488|UPSTREAM|587],TranscriptAnnot[NON_SYNONYMOUS_CODING(MODERATE|MISSENSE|aGc/aAc|S187N|320|CG32487|protein_coding|CODING|FBtr0073007|);UPSTREAM(MODIFIER||||307|CG32488|protein_coding|CODING|FBtr0073008|)]	-
	3R_21369936_SNP	A	T	A	0.125	4	28	-0.1203	0.0003096	7.53057e-05	-0.01138	0.699	0.610508	-0.06586	0.02467	0.0133118	-0.109	1.891e-06	8.92274e-07	SiteClass[FBgn0011666|msi|INTRON|0],TranscriptAnnot[INTRON(MODIFIER||||605|msi|protein_coding|CODING|FBtr0305219|2);INTRON(MODIFIER||||618|msi|protein_coding|CODING|FBtr0333663|2);INTRON(MODIFIER||||634|msi|protein_coding|CODING|FBtr0084881|2);INTRON(MODIFIER||||634|msi|protein_coding|CODING|FBtr0305218|2);INTRON(MODIFIER||||634|msi|protein_coding|CODING|FBtr0333664|2)]	(TF_binding_site|mE1_TFBS_cad|FBsf0000249268)
	2R_9314509_SNP	A	G	G	0.1389	5	31	-0.1269	2.552e-06	1.09328e-06	-0.0528	0.03263	0.0223661	-0.08987	0.0001145	6.39765e-05	-0.07412	0.001171	0.000572896	SiteClass[FBgn0259221|CG42321|INTRON|0],TranscriptAnnot[INTRON(MODIFIER||||1091|CG42321|protein_coding|CODING|FBtr0299760|1);INTRON(MODIFIER||||1095|CG42321|protein_coding|CODING|FBtr0299758|1);INTRON(MODIFIER||||1127|CG42321|protein_coding|CODING|FBtr0306698|1);INTRON(MODIFIER||||1150|CG42321|protein_coding|CODING|FBtr0299754|1);INTRON(MODIFIER||||1150|CG42321|protein_coding|CODING|FBtr0299761|2…	(TF_binding_site|BDTNP1_TFBS_twi|FBsf0000199257)
	2R_9314804_SNP	A	T	T	0.1389	5	31	-0.1269	2.552e-06	1.09328e-06	-0.0528	0.03263	0.0223661	-0.08987	0.0001145	6.39765e-05	-0.07412	0.001171	0.000572896	SiteClass[FBgn0259221|CG42321|INTRON|0],TranscriptAnnot[INTRON(MODIFIER||||1091|CG42321|protein_coding|CODING|FBtr0299760|1);INTRON(MODIFIER||||1095|CG42321|protein_coding|CODING|FBtr0299758|1);INTRON(MODIFIER||||1127|CG42321|protein_coding|CODING|FBtr0306698|1);INTRON(MODIFIER||||1150|CG42321|protein_coding|CODING|FBtr0299754|1);INTRON(MODIFIER||||1150|CG42321|protein_coding|CODING|FBtr0299761|2…	(TF_binding_site|BDTNP1_TFBS_twi|FBsf0000199257),(TF_binding_site|mE1_TFBS_HSA|FBsf0000356321),(TF_binding_site|mE1_TFBS_inv|FBsf0000236559)
	X_4645220_SNP	A	T	T	0.1818	6	27	-0.1188	5.281e-06	1.10233e-06	-0.06484	0.002501	0.00245849	-0.09184	1.572e-05	7.57608e-06	-0.054	0.01318	0.0106338	SiteClass[|||],TranscriptAnnot[INTERGENIC(MODIFIER|||||||||)]	-
	2R_9314313_SNP	A	G	G	0.1429	5	30	-0.1272	3.59e-06	1.10357e-06	-0.05348	0.03316	0.0210398	-0.09033	0.000137	6.01741e-05	-0.07371	0.001479	0.000637201	SiteClass[FBgn0259221|CG42321|INTRON|0],TranscriptAnnot[INTRON(MODIFIER||||1091|CG42321|protein_coding|CODING|FBtr0299760|1);INTRON(MODIFIER||||1095|CG42321|protein_coding|CODING|FBtr0299758|1);INTRON(MODIFIER||||1127|CG42321|protein_coding|CODING|FBtr0306698|1);INTRON(MODIFIER||||1150|CG42321|protein_coding|CODING|FBtr0299754|1);INTRON(MODIFIER||||1150|CG42321|protein_coding|CODING|FBtr0299761|2…	(TF_binding_site|BDTNP1_TFBS_twi|FBsf0000199257)
	3L_6861070_SNP	C	A	A	0.1176	4	30	-0.1401	5.192e-06	1.13095e-06	-0.08535	0.0004929	0.000561148	-0.1127	5.316e-06	2.29835e-06	-0.05471	0.02938	0.0339946	SiteClass[|||],TranscriptAnnot[INTERGENIC(MODIFIER|||||||||)]	-
	3R_2119297_INS	TA	T	T	0.2	6	24	-0.1195	3.516e-06	1.33424e-06	-0.07777	0.0009991	0.000195938	-0.09865	5.35e-06	1.15565e-06	-0.04175	0.07723	0.0602346	SiteClass[FBgn0037422|Osi13|DOWNSTREAM|87],TranscriptAnnot[DOWNSTREAM(MODIFIER||||210|Osi13|protein_coding|CODING|FBtr0078605|);INTERGENIC(MODIFIER|||||||||)]	-
	2L_12834515_INS	CTTAGA	C	C	0.1429	5	30	-0.1268	3.964e-06	1.21609e-06	-0.05816	0.0198	0.0128266	-0.0925	8.498e-05	3.55569e-05	-0.06867	0.003519	0.00183393	SiteClass[|||],TranscriptAnnot[INTERGENIC(MODIFIER|||||||||)]	-
	2L_12834518_SNP	A	G	G	0.1429	5	30	-0.1268	3.964e-06	1.21609e-06	-0.05816	0.0198	0.0128266	-0.0925	8.498e-05	3.55569e-05	-0.06867	0.003519	0.00183393	SiteClass[|||],TranscriptAnnot[INTERGENIC(MODIFIER|||||||||)]	-
	2L_12834519_SNP	A	T	T	0.1429	5	30	-0.1268	3.964e-06	1.21609e-06	-0.05816	0.0198	0.0128266	-0.0925	8.498e-05	3.55569e-05	-0.06867	0.003519	0.00183393	SiteClass[|||],TranscriptAnnot[INTERGENIC(MODIFIER|||||||||)]	-
	2L_12834528_SNP	T	C	C	0.1429	5	30	-0.1268	3.964e-06	1.21609e-06	-0.05816	0.0198	0.0128266	-0.0925	8.498e-05	3.55569e-05	-0.06867	0.003519	0.00183393	SiteClass[|||],TranscriptAnnot[INTERGENIC(MODIFIER|||||||||)]	-
	2L_9799928_MNP	AAGT	GGAA	GGAA	0.2121	7	26	-0.1116	6.389e-06	1.29286e-06	-0.05349	0.01544	0.00842077	-0.08255	7.738e-05	2.66226e-05	-0.05812	0.006834	0.00226198	SiteClass[FBgn0032151|nAcRalpha-30D|INTRON|0],TranscriptAnnot[INTRON(MODIFIER||||494|nAcRalpha-30D|protein_coding|CODING|FBtr0079914|9);INTRON(MODIFIER||||494|nAcRalpha-30D|protein_coding|CODING|FBtr0079915|10);INTRON(MODIFIER||||494|nAcRalpha-30D|protein_coding|CODING|FBtr0079916|9);INTRON(MODIFIER||||494|nAcRalpha-30D|protein_coding|CODING|FBtr0303898|10);INTRON(MODIFIER||||494|nAcRalpha-30D|pr…	-
	X_9739903_SNP	G	A	G	0.2286	8	27	-0.04363	0.09572	0.0795925	-0.08572	2.812e-06	1.37426e-06	-0.06468	0.001477	0.000844591	0.04209	0.03493	0.033284	SiteClass[FBgn0052698|CG32698|INTRON|0],TranscriptAnnot[INTRON(MODIFIER||||327|CG32698|protein_coding|CODING|FBtr0071386|6);INTRON(MODIFIER||||327|CG32698|protein_coding|CODING|FBtr0307489|6);INTRON(MODIFIER||||327|CG32698|protein_coding|CODING|FBtr0336923|6)]	-
	X_5188379_SNP	C	T	T	0.1667	6	30	-0.06642	0.01807	0.0142724	-0.09385	4.333e-06	1.40434e-06	-0.08013	0.0002417	0.000142262	0.02743	0.2255	0.197876	SiteClass[|||],TranscriptAnnot[INTERGENIC(MODIFIER|||||||||)]	-
	3R_26740928_SNP	A	T	T	0.1667	6	30	-0.07987	0.003713	0.00263618	0.009721	0.6816	0.718	-0.03507	0.1384	0.124594	-0.08959	5.931e-06	1.65028e-06	SiteClass[FBgn0020912|Ptx1|INTRON|0],TranscriptAnnot[INTRON(MODIFIER||||509|Ptx1|protein_coding|CODING|FBtr0089389|1);INTRON(MODIFIER||||514|Ptx1|protein_coding|CODING|FBtr0089391|1);INTRON(MODIFIER||||610|Ptx1|protein_coding|CODING|FBtr0330094|1)]	(TF_binding_site|mE1_TFBS_cad|FBsf0000249631)
	3R_26436696_SNP	T	C	C	0.1176	4	30	-0.1206	0.0001891	6.62676e-05	-0.01369	0.6239	0.547145	-0.06713	0.01631	0.0111137	-0.1069	3.125e-06	1.76875e-06	SiteClass[FBgn0051016|CG31016|DOWNSTREAM|518],TranscriptAnnot[DOWNSTREAM(MODIFIER||||536|CG31016|protein_coding|CODING|FBtr0300962|);INTERGENIC(MODIFIER|||||||||)]	(TF_binding_site|mE1_TFBS_chinmo|FBsf0000213800)
	2R_17504024_SNP	G	A	A	0.1143	4	31	-0.1378	5.751e-06	1.83651e-06	-0.08047	0.002323	0.00128506	-0.1091	1.555e-05	5.7853e-06	-0.05733	0.02912	0.0265277	SiteClass[FBgn0042180|CG18870|SYNONYMOUS_CODING|0;FBgn0000326|clt|DOWNSTREAM|542],TranscriptAnnot[DOWNSTREAM(MODIFIER||||562|clt|protein_coding|CODING|FBtr0071687|);SYNONYMOUS_CODING(LOW|SILENT|gaT/gaC|D50|335|CG18870|protein_coding|CODING|FBtr0071688|)]	(TF_binding_site|BDTNP1_TFBS_dl|FBsf0000303757),(TF_binding_site|BDTNP1_TFBS_Med|FBsf0000281182),(TF_binding_site|mE1_TFBS_cad|FBsf0000247195),(TF_binding_site|mE1_TFBS_HSA|FBsf0000359138),(TF_binding_site|mE1_TFBS_sens|FBsf0000229250)
	3L_10880303_SNP	C	T	T	0.3429	12	23	-0.09234	5.654e-06	1.85748e-06	-0.04246	0.02108	0.0118702	-0.0674	0.0001062	4.63024e-05	-0.04988	0.004101	0.00325689	SiteClass[FBgn0027615|CG6404|UPSTREAM|732],TranscriptAnnot[INTERGENIC(MODIFIER|||||||||);UPSTREAM(MODIFIER||||441|CG6404|protein_coding|CODING|FBtr0076271|)]	-
	X_9739928_DEL	AATTCTA	A	AATTCTA	0.2286	8	27	-0.03981	0.1159	0.111044	-0.0851	2.617e-06	1.89694e-06	-0.06246	0.001531	0.00135238	0.0453	0.0229	0.0192749	SiteClass[FBgn0052698|CG32698|INTRON|0],TranscriptAnnot[INTRON(MODIFIER||||327|CG32698|protein_coding|CODING|FBtr0071386|6);INTRON(MODIFIER||||327|CG32698|protein_coding|CODING|FBtr0307489|6);INTRON(MODIFIER||||327|CG32698|protein_coding|CODING|FBtr0336923|6)]	-
	2L_7537602_SNP	T	A	A	0.1667	6	30	-0.07536	0.00658	0.00485615	0.01528	0.518	0.487637	-0.03004	0.2065	0.190406	-0.09064	4.168e-06	1.92207e-06	SiteClass[FBgn0264895|Rapgap1|INTRON|0],TranscriptAnnot[INTRON(MODIFIER||||876|Rapgap1|protein_coding|CODING|FBtr0334848|1);INTRON(MODIFIER||||933|Rapgap1|protein_coding|CODING|FBtr0334846|2);INTRON(MODIFIER||||933|Rapgap1|protein_coding|CODING|FBtr0334850|2);INTRON(MODIFIER||||959|Rapgap1|protein_coding|CODING|FBtr0334849|1)]	(TF_binding_site|mE1_TFBS_Trl|FBsf0000337337),(TF_binding_site|mE1_TFBS_zfh1|FBsf0000334494)
	3L_11182504_SNP	C	T	T	0.1111	4	32	-0.1372	4.517e-06	2.01448e-06	-0.08153	0.001867	0.00103928	-0.1094	1.093e-05	5.18592e-06	-0.05564	0.03402	0.0318096	SiteClass[FBgn0036144|GlcAT-P|INTRON|0],TranscriptAnnot[INTRON(MODIFIER||||316|GlcAT-P|protein_coding|CODING|FBtr0076190|2);INTRON(MODIFIER||||316|GlcAT-P|protein_coding|CODING|FBtr0100422|2);INTRON(MODIFIER||||316|GlcAT-P|protein_coding|CODING|FBtr0306255|2);INTRON(MODIFIER||||479|GlcAT-P|protein_coding|CODING|FBtr0076189|2);INTRON(MODIFIER||||479|GlcAT-P|protein_coding|CODING|FBtr0306254|2)]	(TF_binding_site|BDTNP1_TFBS_twi|FBsf0000203458)
	X_7845539_SNP	G	C	C	0.1111	4	32	-0.09471	0.003715	0.00263802	-0.1098	6.486e-06	2.10961e-06	-0.1023	5.686e-05	3.02591e-05	0.0151	0.5771	0.548126	SiteClass[FBgn0260970|CG42593|SYNONYMOUS_CODING|0],TranscriptAnnot[SYNONYMOUS_CODING(LOW|SILENT|ccC/ccG|P2043|2218|CG42593|protein_coding|CODING|FBtr0331299|);SYNONYMOUS_CODING(LOW|SILENT|ccC/ccG|P2044|2219|CG42593|protein_coding|CODING|FBtr0301748|);SYNONYMOUS_CODING(LOW|SILENT|ccC/ccG|P2044|2236|CG42593|protein_coding|CODING|FBtr0331298|)]	-
	3L_6860523_SNP	A	C	C	0.1143	4	31	-0.1372	3.346e-06	2.11877e-06	-0.08606	0.001034	0.000509655	-0.1116	8.18e-06	2.92735e-06	-0.05114	0.03848	0.046358	SiteClass[|||],TranscriptAnnot[INTERGENIC(MODIFIER|||||||||)]	-
	X_20237768_SNP	G	A	A	0.1111	4	32	-0.1367	5.022e-06	2.25606e-06	-0.05455	0.04578	0.0354806	-0.09562	0.0002163	0.000126283	-0.08215	0.001064	0.000383763	SiteClass[|||],TranscriptAnnot[INTERGENIC(MODIFIER|||||||||)]	-
	3L_10880324_SNP	C	G	G	0.2581	8	23	-0.1057	9.498e-06	2.34329e-06	-0.05615	0.01045	0.0027438	-0.08091	8.082e-05	1.76445e-05	-0.04952	0.01582	0.0115916	SiteClass[FBgn0027615|CG6404|UPSTREAM|753],TranscriptAnnot[INTERGENIC(MODIFIER|||||||||);UPSTREAM(MODIFIER||||441|CG6404|protein_coding|CODING|FBtr0076271|)]	-
	2R_9314602_SNP	C	G	G	0.1429	5	30	-0.1242	2.402e-06	2.43097e-06	-0.05109	0.03859	0.0280226	-0.08766	0.0001268	0.000111507	-0.07313	0.001506	0.000743297	SiteClass[FBgn0259221|CG42321|INTRON|0],TranscriptAnnot[INTRON(MODIFIER||||1091|CG42321|protein_coding|CODING|FBtr0299760|1);INTRON(MODIFIER||||1095|CG42321|protein_coding|CODING|FBtr0299758|1);INTRON(MODIFIER||||1127|CG42321|protein_coding|CODING|FBtr0306698|1);INTRON(MODIFIER||||1150|CG42321|protein_coding|CODING|FBtr0299754|1);INTRON(MODIFIER||||1150|CG42321|protein_coding|CODING|FBtr0299761|2…	(TF_binding_site|BDTNP1_TFBS_twi|FBsf0000199257)
	2R_9314641_SNP	G	C	C	0.1429	5	30	-0.1242	2.402e-06	2.43097e-06	-0.05109	0.03859	0.0280226	-0.08766	0.0001268	0.000111507	-0.07313	0.001506	0.000743297	SiteClass[FBgn0259221|CG42321|INTRON|0],TranscriptAnnot[INTRON(MODIFIER||||1091|CG42321|protein_coding|CODING|FBtr0299760|1);INTRON(MODIFIER||||1095|CG42321|protein_coding|CODING|FBtr0299758|1);INTRON(MODIFIER||||1127|CG42321|protein_coding|CODING|FBtr0306698|1);INTRON(MODIFIER||||1150|CG42321|protein_coding|CODING|FBtr0299754|1);INTRON(MODIFIER||||1150|CG42321|protein_coding|CODING|FBtr0299761|2…	(TF_binding_site|BDTNP1_TFBS_twi|FBsf0000199257)
	2R_515829_SNP	G	A	A	0.1143	4	31	-0.136	7.608e-06	2.80487e-06	-0.04462	0.1115	0.0950442	-0.09031	0.0006669	0.000359138	-0.09139	0.0002448	8.5366e-05	SiteClass[|||],TranscriptAnnot[INTERGENIC(MODIFIER|||||||||)]	-
	3L_5909956_SNP	A	T	A	0.2286	8	27	0.07203	0.004178	0.00257989	0.08275	8.273e-06	2.9564e-06	0.07739	7.502e-05	3.23862e-05	-0.01073	0.6027	0.683204	SiteClass[FBgn0035648|CG13288|INTRON|0],TranscriptAnnot[INTRON(MODIFIER||||250|CG13288|protein_coding|CODING|FBtr0113148|6)]	-
	3R_6750081_SNP	G	T	T	0.1176	4	30	-0.136	1.889e-06	2.9592e-06	-0.08305	0.001566	0.000939936	-0.1095	4.794e-06	5.49429e-06	-0.05299	0.04703	0.0391116	SiteClass[|||],TranscriptAnnot[INTERGENIC(MODIFIER|||||||||)]	-
	2R_15112555_SNP	C	A	C	0.25	8	24	-0.07197	0.001545	0.00304622	-0.08423	8.907e-06	3.00567e-06	-0.0781	5.103e-05	3.63759e-05	0.01226	0.4505	0.508205	SiteClass[FBgn0263395|hppy|INTRON|0],TranscriptAnnot[INTRON(MODIFIER||||1218|hppy|protein_coding|CODING|FBtr0086504|11);INTRON(MODIFIER||||947|hppy|protein_coding|CODING|FBtr0086503|11)]	(TF_binding_site|mE1_TFBS_chinmo|FBsf0000211582)
	X_5188510_SNP	C	T	T	0.2778	10	26	-0.05272	0.02469	0.0199007	-0.07664	7.561e-06	3.01338e-06	-0.06468	0.0004049	0.000246937	0.02392	0.2035	0.17939	SiteClass[|||],TranscriptAnnot[INTERGENIC(MODIFIER|||||||||)]	-
	3L_2910132_SNP	T	G	G	0.1111	4	32	-0.1354	6.67e-06	3.05641e-06	-0.07459	0.004961	0.00307141	-0.105	3.103e-05	1.58318e-05	-0.06081	0.01966	0.0188803	SiteClass[FBgn0262593|Shab|INTRON|0],TranscriptAnnot[INTRON(MODIFIER||||1010|Shab|protein_coding|CODING|FBtr0305209|2);INTRON(MODIFIER||||1011|Shab|protein_coding|CODING|FBtr0305203|2);INTRON(MODIFIER||||1015|Shab|protein_coding|CODING|FBtr0305202|2);INTRON(MODIFIER||||1537|Shab|protein_coding|CODING|FBtr0305205|2);INTRON(MODIFIER||||1602|Shab|protein_coding|CODING|FBtr0305206|2);INTRON(MODIFIER|…	-
	3L_24054163_SNP	G	C	C	0.1176	4	30	-0.09318	0.004008	0.00328297	-0.1091	9.249e-06	3.33848e-06	-0.1012	5.921e-05	4.23149e-05	0.01593	0.5651	0.517844	SiteClass[|||],TranscriptAnnot[INTERGENIC(MODIFIER|||||||||)]	-
	2R_13718869_SNP	A	G	G	0.1429	5	30	-0.123	9.953e-06	3.3526e-06	-0.055	0.02828	0.0204255	-0.08898	0.0001827	8.25706e-05	-0.06795	0.003934	0.00258483	SiteClass[FBgn0259211|grh|INTRON|0],TranscriptAnnot[INTRON(MODIFIER||||1032|grh|protein_coding|CODING|FBtr0300538|6);INTRON(MODIFIER||||1063|grh|protein_coding|CODING|FBtr0299705|6);INTRON(MODIFIER||||1302|grh|protein_coding|CODING|FBtr0300539|8);INTRON(MODIFIER||||1333|grh|protein_coding|CODING|FBtr0299706|8);INTRON(MODIFIER||||698|grh|protein_coding|CODING|FBtr0306625|6);INTRON(MODIFIER||||729|…	(TF_binding_site|mE1_TFBS_cad|FBsf0000246905),(TF_binding_site|mE1_TFBS_HSA|FBsf0000357901)
	3L_11182502_SNP	T	A	A	0.1143	4	31	-0.1352	5.331e-06	3.40173e-06	-0.08291	0.00169	0.000859795	-0.109	1.565e-05	5.94252e-06	-0.05226	0.03416	0.0449209	SiteClass[FBgn0036144|GlcAT-P|INTRON|0],TranscriptAnnot[INTRON(MODIFIER||||316|GlcAT-P|protein_coding|CODING|FBtr0076190|2);INTRON(MODIFIER||||316|GlcAT-P|protein_coding|CODING|FBtr0100422|2);INTRON(MODIFIER||||316|GlcAT-P|protein_coding|CODING|FBtr0306255|2);INTRON(MODIFIER||||479|GlcAT-P|protein_coding|CODING|FBtr0076189|2);INTRON(MODIFIER||||479|GlcAT-P|protein_coding|CODING|FBtr0306254|2)]	(TF_binding_site|BDTNP1_TFBS_twi|FBsf0000203458)
	2L_6726729_SNP	G	C	C	0.1389	5	31	-0.1224	7.762e-06	3.59477e-06	-0.07593	0.001371	0.000668799	-0.09916	1.159e-05	5.51825e-06	-0.04646	0.05269	0.049879	SiteClass[FBgn0046704|Liprin-alpha|INTRON|0],TranscriptAnnot[INTRON(MODIFIER||||1158|Liprin-alpha|protein_coding|CODING|FBtr0329941|8);INTRON(MODIFIER||||1201|Liprin-alpha|protein_coding|CODING|FBtr0079300|7);INTRON(MODIFIER||||1201|Liprin-alpha|protein_coding|CODING|FBtr0079301|8);INTRON(MODIFIER||||1205|Liprin-alpha|protein_coding|CODING|FBtr0329942|8);INTRON(MODIFIER||||1214|Liprin-alpha|prote…	-
	2R_3421900_SNP	A	C	A	0.1389	5	31	-0.1224	7.762e-06	3.59477e-06	-0.07593	0.001371	0.000668799	-0.09916	1.159e-05	5.51825e-06	-0.04646	0.05269	0.049879	SiteClass[FBgn0264294|Cyt-b5|INTRON|0;FBgn0265107|CR44209|UPSTREAM|898],TranscriptAnnot[INTRON(MODIFIER||||134|Cyt-b5|protein_coding|CODING|FBtr0088905|1);UPSTREAM(MODIFIER||||123|Cyt-b5|protein_coding|CODING|FBtr0088906|);UPSTREAM(MODIFIER|||||CR44209|ncRNA|NON_CODING|FBtr0336938|)]	(TF_binding_site|BDTNP1_TFBS_dl|FBsf0000300469),(TF_binding_site|mE1_TFBS_cnc|FBsf0000206318),(TF_binding_site|mE1_TFBS_HSA|FBsf0000354207)
	2L_4374438_SNP	C	T	T	0.1111	4	32	-0.1347	7.794e-06	3.61071e-06	-0.0514	0.06069	0.054592	-0.09303	0.0003478	0.00020989	-0.08326	0.0008826	0.00047399	SiteClass[FBgn0026319|Traf4|INTRON|0],TranscriptAnnot[INTRON(MODIFIER||||477|Traf4|protein_coding|CODING|FBtr0334401|2);INTRON(MODIFIER||||486|Traf4|protein_coding|CODING|FBtr0077429|1)]	(TF_binding_site|BDTNP1_TFBS_da|FBsf0000321405),(TF_binding_site|BDTNP1_TFBS_Med|FBsf0000277521),(TF_binding_site|BDTNP1_TFBS_twi|FBsf0000200814),(TF_binding_site|mE1_TFBS_cad|FBsf0000241312)
	2R_522148_SNP	T	C	C	0.1111	4	32	-0.1345	8.09e-06	3.75749e-06	-0.04402	0.1108	0.0985103	-0.08926	0.0006682	0.000421884	-0.09047	0.0002367	0.000101462	SiteClass[|||],TranscriptAnnot[INTERGENIC(MODIFIER|||||||||)]	-
	3R_15544289_SNP	A	T	T	0.1111	4	32	-0.1345	8.09e-06	3.75749e-06	-0.04402	0.1108	0.0985103	-0.08926	0.0006682	0.000421884	-0.09047	0.0002367	0.000101462	SiteClass[|||],TranscriptAnnot[INTERGENIC(MODIFIER|||||||||)]	-
	2R_10875676_SNP	A	G	G	0.1714	6	29	-0.1134	9.499e-06	4.08922e-06	-0.06865	0.001927	0.00114676	-0.09104	1.58e-05	8.12761e-06	-0.04477	0.04768	0.039553	SiteClass[FBgn0033989|CG7639|SYNONYMOUS_CODING|0;FBgn0033988|pcs|INTRON|0],TranscriptAnnot[INTRON(MODIFIER||||477|pcs|protein_coding|CODING|FBtr0301507|1);SYNONYMOUS_CODING(LOW|SILENT|aaC/aaT|N384|443|CG7639|protein_coding|CODING|FBtr0087424|)]	(TF_binding_site|BDTNP1_TFBS_twi|FBsf0000199419)
	2L_4738477_SNP	A	G	G	0.1143	4	31	-0.1342	9.345e-06	4.25664e-06	-0.0725	0.005666	0.00433813	-0.1033	3.732e-05	2.45607e-05	-0.06167	0.01955	0.0172669	SiteClass[FBgn0031627|CG15630|INTRON|0],TranscriptAnnot[INTRON(MODIFIER||||450|CG15630|protein_coding|CODING|FBtr0077418|1)]	(TF_binding_site|mE1_TFBS_inv|FBsf0000234657)
	2L_4738478_SNP	A	G	G	0.1143	4	31	-0.1342	9.345e-06	4.25664e-06	-0.0725	0.005666	0.00433813	-0.1033	3.732e-05	2.45607e-05	-0.06167	0.01955	0.0172669	SiteClass[FBgn0031627|CG15630|INTRON|0],TranscriptAnnot[INTRON(MODIFIER||||450|CG15630|protein_coding|CODING|FBtr0077418|1)]	(TF_binding_site|mE1_TFBS_inv|FBsf0000234657)
	2L_4738490_DEL	A	ACATA	ACATA	0.1143	4	31	-0.1342	9.345e-06	4.25664e-06	-0.0725	0.005666	0.00433813	-0.1033	3.732e-05	2.45607e-05	-0.06167	0.01955	0.0172669	SiteClass[FBgn0031627|CG15630|INTRON|0],TranscriptAnnot[INTRON(MODIFIER||||450|CG15630|protein_coding|CODING|FBtr0077418|1)]	(TF_binding_site|mE1_TFBS_inv|FBsf0000234657)
	2L_9427827_SNP	G	A	A	0.1429	5	30	-0.08426	0.005387	0.00341029	0.01141	0.6573	0.737087	-0.03643	0.1603	0.140272	-0.09567	7.852e-06	4.37595e-06	SiteClass[FBgn0000640|Fbp2|UTR_3_PRIME|0;FBgn0262036|CG42847|UPSTREAM|85;FBgn0032117|FucTB|DOWNSTREAM|944],TranscriptAnnot[DOWNSTREAM(MODIFIER||||444|FucTB|protein_coding|CODING|FBtr0079811|);UPSTREAM(MODIFIER||||141|CG42847|protein_coding|CODING|FBtr0303932|);UTR_3_PRIME(MODIFIER||||256|Fbp2|protein_coding|CODING|FBtr0079808|2)]	-
	2R_17327812_SNP	T	C	C	0.1176	4	30	-0.134	3.143e-06	4.69574e-06	-0.07988	0.002513	0.00149673	-0.1069	9.795e-06	1.07784e-05	-0.05411	0.04225	0.0382929	SiteClass[FBgn0010415|Sdc|INTRON|0],TranscriptAnnot[INTRON(MODIFIER||||226|Sdc|protein_coding|CODING|FBtr0071705|2);INTRON(MODIFIER||||226|Sdc|protein_coding|CODING|FBtr0071707|2);INTRON(MODIFIER||||398|Sdc|protein_coding|CODING|FBtr0273206|2);INTRON(MODIFIER||||399|Sdc|protein_coding|CODING|FBtr0071706|2);INTRON(MODIFIER||||399|Sdc|protein_coding|CODING|FBtr0301557|2);INTRON(MODIFIER||||468|Sdc|…	-
	2R_11840948_SNP	T	C	T	0.2941	10	24	-0.04841	0.04121	0.0358138	-0.07743	8.54e-06	4.70218e-06	-0.06292	0.0006511	0.000469293	0.02903	0.133	0.101598	SiteClass[FBgn0265045|Strn-Mlck|SYNONYMOUS_CODING|0],TranscriptAnnot[SYNONYMOUS_CODING(LOW|SILENT|ccA/ccG|P431|576|Strn-Mlck|protein_coding|CODING|FBtr0336645|);SYNONYMOUS_CODING(LOW|SILENT|ccA/ccG|P7156|7905|Strn-Mlck|protein_coding|CODING|FBtr0336650|);SYNONYMOUS_CODING(LOW|SILENT|ccA/ccG|P7156|8216|Strn-Mlck|protein_coding|CODING|FBtr0336649|);SYNONYMOUS_CODING(LOW|SILENT|ccA/ccG|P7195|7944|St…	(TF_binding_site|mE1_TFBS_cad|FBsf0000246765),(TF_binding_site|mE1_TFBS_chinmo|FBsf0000211393)
	2R_9314471_SNP	A	T	T	0.1143	4	31	-0.1331	7.441e-06	5.45854e-06	-0.06228	0.02356	0.0151103	-0.09767	0.0001529	8.60446e-05	-0.07077	0.004739	0.00409258	SiteClass[FBgn0259221|CG42321|INTRON|0],TranscriptAnnot[INTRON(MODIFIER||||1091|CG42321|protein_coding|CODING|FBtr0299760|1);INTRON(MODIFIER||||1095|CG42321|protein_coding|CODING|FBtr0299758|1);INTRON(MODIFIER||||1127|CG42321|protein_coding|CODING|FBtr0306698|1);INTRON(MODIFIER||||1150|CG42321|protein_coding|CODING|FBtr0299754|1);INTRON(MODIFIER||||1150|CG42321|protein_coding|CODING|FBtr0299761|2…	(TF_binding_site|BDTNP1_TFBS_twi|FBsf0000199257)
	2L_1855874_SNP	G	C	C	0.125	4	28	-0.1315	1.864e-06	9.04787e-06	-0.0789	0.002133	0.00192922	-0.1052	4.186e-06	1.83795e-05	-0.05259	0.05433	0.0428863	SiteClass[FBgn0051665|wry|INTRON|0],TranscriptAnnot[INTRON(MODIFIER||||1154|wry|protein_coding|CODING|FBtr0304911|11);INTRON(MODIFIER||||1155|wry|protein_coding|CODING|FBtr0334823|12);INTRON(MODIFIER||||1157|wry|protein_coding|CODING|FBtr0089786|12)]	-
	2R_9314644_INS	CTTTTACGTGTGTGTAGTCAAC	C	C	0.1212	4	29	-0.131	8.754e-06	9.43889e-06	-0.05932	0.03236	0.0226144	-0.09516	0.0002189	0.000154195	-0.07169	0.004504	0.00392504	SiteClass[FBgn0259221|CG42321|INTRON|0],TranscriptAnnot[INTRON(MODIFIER||||1091|CG42321|protein_coding|CODING|FBtr0299760|1);INTRON(MODIFIER||||1095|CG42321|protein_coding|CODING|FBtr0299758|1);INTRON(MODIFIER||||1127|CG42321|protein_coding|CODING|FBtr0306698|1);INTRON(MODIFIER||||1150|CG42321|protein_coding|CODING|FBtr0299754|1);INTRON(MODIFIER||||1150|CG42321|protein_coding|CODING|FBtr0299761|2…	(TF_binding_site|BDTNP1_TFBS_twi|FBsf0000199257)
	3L_12858914_SNP	T	A	A	0.1935	6	25	0.06857	0.001158	0.0126936	-0.006462	0.7814	0.945915	0.03106	0.132	0.182738	0.07504	5.507e-06	0.000153287	SiteClass[|||],TranscriptAnnot[INTERGENIC(MODIFIER|||||||||)]	-
6-7 d/o adult flies	X_1623184_INS	A	AGAAC	A	0.2188	7	25	-1.014	0.8369	0.82784	0.06305	1.33e-06	1.9248e-07	-0.4756	0.847	0.838452	-1.077	0.8269	0.817252	SiteClass[|||],TranscriptAnnot[INTERGENIC(MODIFIER|||||||||)]	(TF_binding_site|mE1_TFBS_chinmo|FBsf0000208092),(TF_binding_site|mE1_TFBS_inv|FBsf0000235191)
citrate	X_21308171_SNP	G	A	A	0.1429	5	30	7.948	0.1394	0.125159	0.07117	5.349e-07	1.99585e-07	4.01	0.136	0.121833	7.877	0.143	0.128558	SiteClass[FBgn0259245|CG42343|INTRON|0],TranscriptAnnot[INTRON(MODIFIER||||555|CG42343|protein_coding|CODING|FBtr0299898|3);INTRON(MODIFIER||||555|CG42343|protein_coding|CODING|FBtr0299901|3)]	(TF_binding_site|BDTNP1_TFBS_dl|FBsf0000320774)
	3L_12086565_SNP	A	T	T	0.1176	4	30	1.531	0.7935	0.792033	0.07739	8.253e-07	3.44093e-07	0.804	0.7833	0.78184	1.453	0.8037	0.802268	SiteClass[|||],TranscriptAnnot[INTERGENIC(MODIFIER|||||||||)]	-
	3L_390458_SNP	A	C	C	0.3824	13	21	16.39	1.622e-06	4.36546e-07	0.01477	0.2368	0.212466	8.203	1.59e-06	4.27244e-07	16.38	1.654e-06	4.46207e-07	SiteClass[FBgn0262139|trh|INTRON|0],TranscriptAnnot[INTRON(MODIFIER||||966|trh|protein_coding|CODING|FBtr0304122|2);INTRON(MODIFIER||||989|trh|protein_coding|CODING|FBtr0333901|2)]	-
	X_19170211_SNP	G	T	T	0.1176	4	30	12.66	0.03201	0.0238285	0.07692	1.62e-06	4.36144e-07	6.368	0.03097	0.0229766	12.58	0.03309	0.0247085	SiteClass[FBgn0052537|CG32537|INTRON|0;FBgn0052536|CG32536|INTRON|0;FBgn0031010|CG8028|DOWNSTREAM|998],TranscriptAnnot[DOWNSTREAM(MODIFIER||||563|CG8028|protein_coding|CODING|FBtr0332393|);INTRON(MODIFIER||||219|CG32536|protein_coding|CODING|FBtr0074686|1);INTRON(MODIFIER||||347|CG32537|protein_coding|CODING|FBtr0074687|1)]	-
	X_19168058_SNP	T	G	G	0.1143	4	31	12.61	0.02974	0.0241168	0.07663	1.188e-06	4.69538e-07	6.344	0.02875	0.0232579	12.54	0.03076	0.0250039	SiteClass[FBgn0052537|CG32537|SYNONYMOUS_CODING|0;FBgn0040068|vav|DOWNSTREAM|745;FBgn0052536|CG32536|DOWNSTREAM|979],TranscriptAnnot[DOWNSTREAM(MODIFIER||||219|CG32536|protein_coding|CODING|FBtr0074686|);DOWNSTREAM(MODIFIER||||793|vav|protein_coding|CODING|FBtr0074678|);SYNONYMOUS_CODING(LOW|SILENT|acC/acA|T268|347|CG32537|protein_coding|CODING|FBtr0074687|);SYNONYMOUS_CODING(LOW|SILENT|acC/acA|T…	(TF_binding_site|BDTNP1_TFBS_sna|FBsf0000270470),(TF_binding_site|BDTNP1_TFBS_twi|FBsf0000263728),(TF_binding_site|mE1_TFBS_cad|FBsf0000243695),(TF_binding_site|mE1_TFBS_HSA|FBsf0000349520)
	X_18275494_SNP	C	A	A	0.2286	8	27	18.53	1.512e-06	6.08196e-07	-8.836e-05	0.995	0.994842	9.267	1.531e-06	6.16328e-07	18.53	1.494e-06	6.00373e-07	SiteClass[FBgn0030915|CG6179|UTR_3_PRIME|0;FBgn0008635|betaCop|DOWNSTREAM|86],TranscriptAnnot[DOWNSTREAM(MODIFIER||||964|betaCop|protein_coding|CODING|FBtr0074576|);UTR_3_PRIME(MODIFIER||||307|CG6179|protein_coding|CODING|FBtr0074558|3)]	-
	X_18275543_SNP	G	A	A	0.2286	8	27	18.53	1.512e-06	6.08196e-07	-8.836e-05	0.995	0.994842	9.267	1.531e-06	6.16328e-07	18.53	1.494e-06	6.00373e-07	SiteClass[FBgn0030915|CG6179|DOWNSTREAM|31;FBgn0008635|betaCop|DOWNSTREAM|37],TranscriptAnnot[DOWNSTREAM(MODIFIER||||307|CG6179|protein_coding|CODING|FBtr0074558|);DOWNSTREAM(MODIFIER||||964|betaCop|protein_coding|CODING|FBtr0074576|);INTERGENIC(MODIFIER|||||||||)]	-
	2L_17804517_SNP	C	A	A	0.3824	13	21	-16.15	1.459e-06	7.60846e-07	-0.003198	0.7991	0.789419	-8.077	1.464e-06	7.65065e-07	-16.15	1.454e-06	7.56912e-07	SiteClass[FBgn0262018|CadN2|INTRON|0],TranscriptAnnot[INTRON(MODIFIER||||1799|CadN2|protein_coding|CODING|FBtr0303836|6);INTRON(MODIFIER||||1799|CadN2|protein_coding|CODING|FBtr0308770|7)]	-
	X_17175387_SNP	G	A	A	0.2571	9	26	17.68	1.932e-06	7.9101e-07	-0.004447	0.7439	0.734607	8.839	1.972e-06	8.08547e-07	17.69	1.894e-06	7.74083e-07	SiteClass[FBgn0262111|f|DOWNSTREAM|390;FBgn0030836|CG8664|DOWNSTREAM|423],TranscriptAnnot[DOWNSTREAM(MODIFIER||||1436|f|protein_coding|CODING|FBtr0304062|);DOWNSTREAM(MODIFIER||||1436|f|protein_coding|CODING|FBtr0304064|);DOWNSTREAM(MODIFIER||||1509|f|protein_coding|CODING|FBtr0304065|);DOWNSTREAM(MODIFIER||||1544|f|protein_coding|CODING|FBtr0304068|);DOWNSTREAM(MODIFIER||||1761|f|protein_coding|…	(TF_binding_site|BDTNP1_TFBS_da|FBsf0000332810),(TF_binding_site|BDTNP1_TFBS_twi|FBsf0000263533)
	X_19645956_SNP	G	A	A	0.2941	10	24	17.04	3.842e-06	1.13226e-06	-0.004149	0.7579	0.745237	8.516	3.916e-06	1.15607e-06	17.04	3.772e-06	1.10925e-06	SiteClass[FBgn0031069|Pmp70|INTRON|0],TranscriptAnnot[INTRON(MODIFIER||||665|Pmp70|protein_coding|CODING|FBtr0074795|2);INTRON(MODIFIER||||665|Pmp70|protein_coding|CODING|FBtr0335155|2);INTRON(MODIFIER||||665|Pmp70|protein_coding|CODING|FBtr0335157|1)]	(TF_binding_site|BDTNP1_TFBS_da|FBsf0000333150),(TF_binding_site|BDTNP1_TFBS_dl|FBsf0000320448),(TF_binding_site|BDTNP1_TFBS_twi|FBsf0000263799),(TF_binding_site|mE1_TFBS_cad|FBsf0000243744),(TF_binding_site|mE1_TFBS_HSA|FBsf0000349720),(TF_binding_site|mE1_TFBS_sens|FBsf0000221810)
	3L_390442_SNP	C	T	T	0.3636	12	21	16.35	3.711e-06	1.20925e-06	0.01832	0.1507	0.129453	8.184	3.631e-06	1.17703e-06	16.33	3.794e-06	1.24271e-06	SiteClass[FBgn0262139|trh|INTRON|0],TranscriptAnnot[INTRON(MODIFIER||||966|trh|protein_coding|CODING|FBtr0304122|2);INTRON(MODIFIER||||989|trh|protein_coding|CODING|FBtr0333901|2)]	-
	2L_1931499_SNP	A	G	G	0.1818	6	27	20.38	5.922e-06	1.23922e-06	-0.008463	0.6053	0.579871	10.18	6.061e-06	1.27261e-06	20.39	5.786e-06	1.20702e-06	SiteClass[FBgn0031374|CG7337|INTRON|0],TranscriptAnnot[INTRON(MODIFIER||||1476|CG7337|protein_coding|CODING|FBtr0333007|3);INTRON(MODIFIER||||1504|CG7337|protein_coding|CODING|FBtr0110882|1);INTRON(MODIFIER||||1508|CG7337|protein_coding|CODING|FBtr0077811|3);INTRON(MODIFIER||||1508|CG7337|protein_coding|CODING|FBtr0113012|3);INTRON(MODIFIER||||1539|CG7337|protein_coding|CODING|FBtr0113011|2);INTR…	-
	X_1622584_SNP	G	A	A	0.1765	6	28	5.253	0.2933	0.28049	0.06313	3.997e-06	1.28111e-06	2.658	0.2876	0.274822	5.19	0.2991	0.286241	SiteClass[|||],TranscriptAnnot[INTERGENIC(MODIFIER|||||||||)]	-
	X_1622613_SNP	C	G	G	0.1765	6	28	5.253	0.2933	0.28049	0.06313	3.997e-06	1.28111e-06	2.658	0.2876	0.274822	5.19	0.2991	0.286241	SiteClass[|||],TranscriptAnnot[INTERGENIC(MODIFIER|||||||||)]	-
	3L_390564_SNP	G	A	A	0.4545	15	18	15.68	5.63e-06	1.54687e-06	0.01155	0.3577	0.327247	7.847	5.557e-06	1.5266e-06	15.67	5.706e-06	1.56791e-06	SiteClass[FBgn0262139|trh|INTRON|0],TranscriptAnnot[INTRON(MODIFIER||||966|trh|protein_coding|CODING|FBtr0304122|2);INTRON(MODIFIER||||989|trh|protein_coding|CODING|FBtr0333901|2)]	-
	X_13224435_SNP	G	T	T	0.3333	10	20	17.28	9.805e-06	1.84782e-06	-0.001268	0.8968	0.923159	8.64	9.853e-06	1.87398e-06	17.28	9.757e-06	1.82256e-06	SiteClass[FBgn0040309|Jafrac1|INTRON|0],TranscriptAnnot[INTRON(MODIFIER||||194|Jafrac1|protein_coding|CODING|FBtr0073763|1);INTRON(MODIFIER||||194|Jafrac1|protein_coding|CODING|FBtr0339700|1);UPSTREAM(MODIFIER||||194|Jafrac1|protein_coding|CODING|FBtr0339699|);UTR_5_PRIME(MODIFIER||||194|Jafrac1|protein_coding|CODING|FBtr0073764|1)]	-
	2R_14728129_SNP	A	G	G	0.1143	4	31	7.92	0.1819	0.166032	0.07345	4.859e-06	2.12532e-06	3.997	0.178	0.16218	7.846	0.186	0.169956	SiteClass[FBgn0034400|CG15099|SYNONYMOUS_CODING|0],TranscriptAnnot[SYNONYMOUS_CODING(LOW|SILENT|gtC/gtT|V1600|2599|CG15099|protein_coding|CODING|FBtr0086628|);SYNONYMOUS_CODING(LOW|SILENT|gtC/gtT|V1600|2683|CG15099|protein_coding|CODING|FBtr0330054|)]	(TF_binding_site|BDTNP1_TFBS_sna|FBsf0000267897),(TF_binding_site|mE1_TFBS_cad|FBsf0000246981),(TF_binding_site|mE1_TFBS_chinmo|FBsf0000211565),(TF_binding_site|mE1_TFBS_HSA|FBsf0000358246)
	3L_10689171_SNP	T	A	T	0.1143	4	31	7.92	0.1819	0.166032	0.07345	4.859e-06	2.12532e-06	3.997	0.178	0.16218	7.846	0.186	0.169956	SiteClass[FBgn0036101|NijA|INTRON|0],TranscriptAnnot[INTRON(MODIFIER||||225|NijA|protein_coding|CODING|FBtr0331575|1);INTRON(MODIFIER||||229|NijA|protein_coding|CODING|FBtr0089571|1);INTRON(MODIFIER||||241|NijA|protein_coding|CODING|FBtr0089569|1);INTRON(MODIFIER||||245|NijA|protein_coding|CODING|FBtr0089570|1)]	-
	3R_18095486_SNP	T	C	C	0.1143	4	31	7.92	0.1819	0.166032	0.07345	4.859e-06	2.12532e-06	3.997	0.178	0.16218	7.846	0.186	0.169956	SiteClass[FBgn0051163|SKIP|INTRON|0],TranscriptAnnot[INTRON(MODIFIER||||1027|SKIP|protein_coding|CODING|FBtr0336712|5);INTRON(MODIFIER||||1034|SKIP|protein_coding|CODING|FBtr0305037|4);INTRON(MODIFIER||||1064|SKIP|protein_coding|CODING|FBtr0301028|4);INTRON(MODIFIER||||1064|SKIP|protein_coding|CODING|FBtr0305036|4);INTRON(MODIFIER||||1080|SKIP|protein_coding|CODING|FBtr0330381|4);INTRON(MODIFIER|…	-
	3R_18095809_SNP	A	C	C	0.1143	4	31	7.92	0.1819	0.166032	0.07345	4.859e-06	2.12532e-06	3.997	0.178	0.16218	7.846	0.186	0.169956	SiteClass[FBgn0051163|SKIP|INTRON|0],TranscriptAnnot[INTRON(MODIFIER||||1027|SKIP|protein_coding|CODING|FBtr0336712|5);INTRON(MODIFIER||||1034|SKIP|protein_coding|CODING|FBtr0305037|4);INTRON(MODIFIER||||1064|SKIP|protein_coding|CODING|FBtr0301028|4);INTRON(MODIFIER||||1064|SKIP|protein_coding|CODING|FBtr0305036|4);INTRON(MODIFIER||||1080|SKIP|protein_coding|CODING|FBtr0330381|4);INTRON(MODIFIER|…	-
	2L_16180619_SNP	G	A	G	0.2941	10	24	16.68	7.208e-06	2.3236e-06	0.0116	0.3863	0.36122	8.345	7.134e-06	2.29757e-06	16.67	7.284e-06	2.35066e-06	SiteClass[FBgn0001991|Ca-alpha1D|INTRON|0],TranscriptAnnot[INTRON(MODIFIER||||1799|Ca-alpha1D|protein_coding|CODING|FBtr0332022|20);INTRON(MODIFIER||||2023|Ca-alpha1D|protein_coding|CODING|FBtr0332021|20);INTRON(MODIFIER||||2023|Ca-alpha1D|protein_coding|CODING|FBtr0332023|19);INTRON(MODIFIER||||2026|Ca-alpha1D|protein_coding|CODING|FBtr0332024|20);INTRON(MODIFIER||||2059|Ca-alpha1D|protein_codin…	-
	3L_390473_SNP	A	T	T	0.3939	13	20	15.74	2.533e-06	2.53461e-06	0.01287	0.3041	0.283172	7.879	2.477e-06	2.49663e-06	15.73	2.591e-06	2.57393e-06	SiteClass[FBgn0262139|trh|INTRON|0],TranscriptAnnot[INTRON(MODIFIER||||966|trh|protein_coding|CODING|FBtr0304122|2);INTRON(MODIFIER||||989|trh|protein_coding|CODING|FBtr0333901|2)]	-
	3R_10387801_SNP	G	A	A	0.1176	4	30	-3.804	0.533	0.511101	0.07316	8.071e-06	2.57021e-06	-1.866	0.5411	0.519455	-3.878	0.525	0.502813	SiteClass[FBgn0038240|CG14851|UPSTREAM|261;FBgn0038239|CG14850|DOWNSTREAM|558],TranscriptAnnot[DOWNSTREAM(MODIFIER||||158|CG14850|protein_coding|CODING|FBtr0082955|);INTERGENIC(MODIFIER|||||||||);UPSTREAM(MODIFIER||||152|CG14851|protein_coding|CODING|FBtr0082956|)]	-
	3R_10387872_SNP	A	C	C	0.1176	4	30	-3.804	0.533	0.511101	0.07316	8.071e-06	2.57021e-06	-1.866	0.5411	0.519455	-3.878	0.525	0.502813	SiteClass[FBgn0038240|CG14851|UPSTREAM|190;FBgn0038239|CG14850|DOWNSTREAM|629],TranscriptAnnot[DOWNSTREAM(MODIFIER||||158|CG14850|protein_coding|CODING|FBtr0082955|);INTERGENIC(MODIFIER|||||||||);UPSTREAM(MODIFIER||||152|CG14851|protein_coding|CODING|FBtr0082956|)]	-
	X_17171841_SNP	T	C	C	0.1765	6	28	19.74	8.697e-06	3.15684e-06	0.0138	0.3878	0.36323	9.879	8.613e-06	3.12231e-06	19.73	8.784e-06	3.19271e-06	SiteClass[FBgn0262111|f|SYNONYMOUS_CODING|0],TranscriptAnnot[SYNONYMOUS_CODING(LOW|SILENT|ggC/ggT|G1030|1544|f|protein_coding|CODING|FBtr0304068|);SYNONYMOUS_CODING(LOW|SILENT|ggC/ggT|G1251|1761|f|protein_coding|CODING|FBtr0304069|);SYNONYMOUS_CODING(LOW|SILENT|ggC/ggT|G1276|1790|f|protein_coding|CODING|FBtr0304067|);SYNONYMOUS_CODING(LOW|SILENT|ggC/ggT|G1408|1918|f|protein_coding|CODING|FBtr0304…	(TF_binding_site|BDTNP1_TFBS_da|FBsf0000332808),(TF_binding_site|BDTNP1_TFBS_dl|FBsf0000319755),(TF_binding_site|BDTNP1_TFBS_twi|FBsf0000263532),(TF_binding_site|mE1_TFBS_chinmo|FBsf0000209063)
	2L_8816309_SNP	A	T	T	0.1143	4	31	5.47	0.3601	0.342272	0.0722	8.076e-06	3.66439e-06	2.771	0.3539	0.336025	5.397	0.3664	0.348599	SiteClass[|||],TranscriptAnnot[INTERGENIC(MODIFIER|||||||||)]	-
	3L_10159375_SNP	A	G	G	0.1143	4	31	5.47	0.3601	0.342272	0.0722	8.076e-06	3.66439e-06	2.771	0.3539	0.336025	5.397	0.3664	0.348599	SiteClass[FBgn0052057|dpr10|INTRON|0;FBgn0036072|CG6628|SYNONYMOUS_CODING|0],TranscriptAnnot[INTRON(MODIFIER||||362|dpr10|protein_coding|CODING|FBtr0331552|2);INTRON(MODIFIER||||408|dpr10|protein_coding|CODING|FBtr0076308|2);INTRON(MODIFIER||||408|dpr10|protein_coding|CODING|FBtr0076309|2);INTRON(MODIFIER||||408|dpr10|protein_coding|CODING|FBtr0076310|2);SYNONYMOUS_CODING(LOW|SILENT|ttC/ttT|F209|…	-
	X_18275139_SNP	G	A	A	0.2059	7	27	17.9	8.143e-06	9.98107e-06	-0.004526	0.7625	0.753103	8.947	8.257e-06	1.01465e-05	17.9	8.034e-06	9.82061e-06	SiteClass[FBgn0030915|CG6179|INTRON|0;FBgn0008635|betaCop|DOWNSTREAM|441],TranscriptAnnot[DOWNSTREAM(MODIFIER||||964|betaCop|protein_coding|CODING|FBtr0074576|);INTRON(MODIFIER||||307|CG6179|protein_coding|CODING|FBtr0074558|2)]	(TF_binding_site|mE1_TFBS_cad|FBsf0000243633),(TF_binding_site|mE1_TFBS_chinmo|FBsf0000209131)

## Sheet: (I) GWAS.basal.genes
Trait	GeneAnnotation (Flybase)	Gene Name	Gene abbreviation	Annotation symbol	GO Biological function	GO Molecular function	GO Cellular Component
L3 Larvae	FBgn0039804	-		CG15544	-	-	-
protein	FBgn0261548	-		CG42666	-	-	-
	FBgn0086911				-	-	-
	FBgn0039812	-		CG15548	biological_process ; GO:0008150 | no biological data available	molecular_function ; GO:0003674 | no biological data available	cellular_component ; GO:0005575 | no biological data available
	FBgn0029723	Proctolin receptor	Proc-R	CG6986	G-protein coupled receptor signaling pathway ; GO:0007186 | non-traceable author statement <newline> G-protein coupled receptor signaling pathway ; GO:0007186 | inferred from sequence or structural similarity <newline> neuropeptide signaling pathway ; GO:0007218 | inferred from direct assay	neuropeptide receptor activity ; GO:0008188 | inferred from sequence model <newline> proctolin receptor activity ; GO:0035236 | inferred from physical interaction with Proc <newline> proctolin receptor activity ; GO:0035236 | inferred from direct assay <newline> G-protein coupled receptor activity ; GO:0004930 | inferred from sequence or structural similarity	integral component of membrane ; GO:0016021 | inferred from sequence or structural similarity <newline> integral component of membrane ; GO:0016021 | inferred from sequence model <newline> integral component of plasma membrane ; GO:0005887 | inferred from direct assay
	FBgn0085280	-		CG34251	biological_process ; GO:0008150 | no biological data available	molecular_function ; GO:0003674 | no biological data available	cellular_component ; GO:0005575 | no biological data available
	FBgn0035233	Peroxin 10	Pex10	CG7864	peroxisome organization ; GO:0007031 | inferred from sequence or structural similarity with NCBI_gi:4505715 <newline> spermatid development ; GO:0007286 | inferred from mutant phenotype <newline> primary spermatocyte growth ; GO:0007285 | inferred from mutant phenotype <newline> male meiosis cytokinesis ; GO:0007112 | inferred from mutant phenotype <newline> spermatocyte division ; GO:0048137 | i…	zinc ion binding ; GO:0008270 | inferred from electronic annotation with InterPro:IPR001841, InterPro:IPR025654 <newline> zinc ion binding ; GO:0008270 | inferred from sequence model <newline> ubiquitin-protein transferase activity ; GO:0004842 | inferred from sequence or structural similarity with SGD:S000002673	integral component of peroxisomal membrane ; GO:0005779 | inferred from electronic annotation with InterPro:IPR025654 <newline> peroxisome ; GO:0005777 | inferred from sequence or structural similarity with HGNC:8851 <newline> peroxisomal membrane ; GO:0005778 | inferred from sequence or structural similarity with SGD:S000002673 <newline> peroxisomal membrane ; GO:0005778 | inferred from biologic…
	FBgn0043362	blue cheese	bchs	CG14001	lysosomal transport ; GO:0007041 | inferred from sequence or structural similarity with MGD:Lyst; MGI:MGI:107448 <newline> compound eye development ; GO:0048749 | inferred from mutant phenotype <newline> chaeta development ; GO:0022416 | inferred from genetic interaction with Rab11 <newline> regulation of synapse organization ; GO:0050807 | inferred from genetic interaction with Rab11 <newline> n…	metal ion binding ; GO:0046872 | inferred from electronic annotation with InterPro:IPR000306	presynaptic active zone ; GO:0048786 | inferred from direct assay <newline> cytoplasm ; GO:0005737 | inferred from direct assay <newline> neuromuscular junction ; GO:0031594 | inferred from direct assay
L3 Larvae	FBgn0052062	Ataxin-2 binding protein 1	A2bp1	CG32062	nervous system development ; GO:0007399 | inferred from mutant phenotype <newline> imaginal disc-derived wing vein specification ; GO:0007474 | inferred from mutant phenotype <newline> positive regulation of transcription, DNA-templated ; GO:0045893 | inferred from mutant phenotype <newline> oogenesis ; GO:0048477 | inferred from mutant phenotype	mRNA binding ; GO:0003729 | inferred from sequence or structural similarity <newline> mRNA 3'-UTR binding ; GO:0003730 | inferred from direct assay <newline> transcription factor binding ; GO:0008134 | inferred from physical interaction with ci <newline> transcription regulatory region DNA binding ; GO:0044212 | inferred from direct assay	cytoplasm ; GO:0005737 | inferred from direct assay <newline> nucleus ; GO:0005634 | inferred from direct assay <newline> nucleoplasm ; GO:0005654 | inferred from direct assay
glycerol	FBgn0028645	beaten path Ib	beat-Ib	CG7644	axon choice point recognition ; GO:0016198 | non-traceable author statement <newline> cell adhesion ; GO:0007155 | non-traceable author statement <newline> defasciculation of motor neuron axon ; GO:0007415 | non-traceable author statement <newline> heterophilic cell-cell adhesion via plasma membrane cell adhesion molecules ; GO:0007157 | inferred from sequence or structural similarity with beat-Ic	molecular_function ; GO:0003674 | no biological data available	integral component of plasma membrane ; GO:0005887 | inferred from sequence model
	FBgn0025777	homer	homer	CG11324	adult behavior ; GO:0030534 | inferred from mutant phenotype <newline> regulation of locomotion ; GO:0040012 | inferred from mutant phenotype <newline> response to ethanol ; GO:0045471 | inferred from direct assay <newline> behavioral response to ethanol ; GO:0048149 | inferred from mutant phenotype <newline> positive regulation of circadian sleep/wake cycle, sleep ; GO:0045938 | inferred from mu…	protein binding ; GO:0005515 | inferred from physical interaction with Prosap <newline> G-protein coupled glutamate receptor binding ; GO:0035256 | inferred from biological aspect of ancestor with PANTHER:PTN000857479	endoplasmic reticulum ; GO:0005783 | inferred from direct assay <newline> dendrite ; GO:0030425 | inferred from direct assay
	FBgn0035254	-		CG7974	biological_process ; GO:0008150 | no biological data available	molecular_function ; GO:0003674 | no biological data available	nucleoplasm ; GO:0005654 | inferred from sequence or structural similarity with HGNC:24932
	FBgn0263102	pipsqueak	psq	CG2368	anterior/posterior axis specification, embryo ; GO:0008595 | inferred from mutant phenotype <newline> regulation of chromatin silencing ; GO:0031935 | inferred from mutant phenotype <newline> pole plasm assembly ; GO:0007315 | non-traceable author statement <newline> gene silencing ; GO:0016458 | traceable author statement <newline> olfactory behavior ; GO:0042048 | inferred from mutant phenotype…	protein homodimerization activity ; GO:0042803 | inferred from direct assay <newline> DNA binding ; GO:0003677 | traceable author statement <newline> sequence-specific DNA binding ; GO:0043565 | inferred from direct assay <newline> POZ domain binding ; GO:0031208 | inferred from direct assay <newline> DNA binding ; GO:0003677 | inferred from direct assay	nucleus ; GO:0005634 | traceable author statement <newline> PcG protein complex ; GO:0031519 | inferred from direct assay <newline> nucleus ; GO:0005634 | inferred from direct assay
	FBgn0035574	Rho guanine nucleotide exchange factor at 64C	RhoGEF64C	CG32239	axon guidance ; GO:0007411 | inferred from mutant phenotype <newline> spiracle morphogenesis, open tracheal system ; GO:0035277 | inferred from genetic interaction with Rho1 <newline> inter-male aggressive behavior ; GO:0002121 | inferred from mutant phenotype <newline> imaginal disc-derived leg morphogenesis ; GO:0007480 | inferred from mutant phenotype <newline> positive regulation of Rho prote…	Rho guanyl-nucleotide exchange factor activity ; GO:0005089 | inferred from genetic interaction with Rho1	apical cortex ; GO:0045179 | inferred from direct assay
	FBgn0260866	defense repressor 1	dnr1	CG12489	immune response ; GO:0006955 | inferred from mutant phenotype <newline> negative regulation of biosynthetic process of antibacterial peptides active against Gram-negative bacteria ; GO:0002814 | inferred from mutant phenotype <newline> sleep ; GO:0030431 | inferred from mutant phenotype <newline> imaginal disc-derived wing morphogenesis ; GO:0007476 | inferred from mutant phenotype <newline> prot…	ubiquitin-protein transferase activity ; GO:0004842 | inferred from sequence or structural similarity with HGNC:21155 <newline> ubiquitin-protein transferase activity ; GO:0004842 | inferred from biological aspect of ancestor with PANTHER:PTN001150528 <newline> zinc ion binding ; GO:0008270 | inferred from sequence model	cytoskeleton ; GO:0005856 | inferred from electronic annotation with InterPro:IPR000299 <newline> cellular_component ; GO:0005575 | no biological data available
	FBgn0259932	-		CG42455	-	-	-
	FBgn0259171	Phosphodiesterase 9	Pde9	CG42276	neurogenesis ; GO:0022008 | inferred from mutant phenotype <newline> cyclic nucleotide metabolic process ; GO:0009187 | inferred from sequence model <newline> signal transduction ; GO:0007165 | inferred from electronic annotation with InterPro:IPR002073	3',5'-cyclic-nucleotide phosphodiesterase activity ; GO:0004114 | inferred from electronic annotation with InterPro:IPR002073 <newline> 3',5'-cyclic-nucleotide phosphodiesterase activity ; GO:0004114 | inferred from sequence model	-
	FBgn0035253	-		CG7971	RNA splicing ; GO:0008380 | inferred from sequence or structural similarity with protein_id:AAF21439 <newline> mRNA splicing, via spliceosome ; GO:0000398 | inferred by curator from GO:0071011|GO:0071013	-	precatalytic spliceosome ; GO:0071011 | inferred from direct assay <newline> catalytic step 2 spliceosome ; GO:0071013 | inferred from direct assay
	FBgn0035256	-		CG13930	microtubule-based movement ; GO:0007018 | inferred from sequence or structural similarity	ATP-dependent microtubule motor activity, plus-end-directed ; GO:0008574 | contributes_to inferred from biological aspect of ancestor with PANTHER:PTN000277823 <newline> dynein heavy chain binding ; GO:0045504 | inferred from biological aspect of ancestor with PANTHER:PTN000277823 <newline> dynein light chain binding ; GO:0045503 | inferred from biological aspect of ancestor with PANTHER:PTN00027…	axonemal dynein complex ; GO:0005858 | inferred from biological aspect of ancestor with PANTHER:PTN000277911 <newline> axonemal dynein complex ; GO:0005858 | inferred from sequence or structural similarity with Dic61B
	FBgn0033636	toutatis	tou	CG10897	chromatin remodeling ; GO:0006338 | non-traceable author statement <newline> nervous system development ; GO:0007399 | inferred from mutant phenotype <newline> positive regulation of transcription from RNA polymerase II promoter ; GO:0045944 | inferred from mutant phenotype <newline> ATP-dependent chromatin remodeling ; GO:0043044 | inferred from direct assay	DNA binding ; GO:0003677 | inferred from electronic annotation with InterPro:IPR001739, InterPro:IPR016177 <newline> transcription factor binding ; GO:0008134 | inferred from physical interaction with pnr <newline> protein binding ; GO:0005515 | inferred from physical interaction with Iswi inferred from physical interaction with Chi	polytene chromosome ; GO:0005700 | colocalizes_with inferred from direct assay <newline> ISWI-type complex ; GO:0031010 | inferred from direct assay
	FBgn0020621	Protein kinase N	Pkn	CG2049	protein phosphorylation ; GO:0006468 | non-traceable author statement <newline> dorsal closure ; GO:0007391 | inferred from mutant phenotype <newline> protein phosphorylation ; GO:0006468 | inferred from sequence or structural similarity with EMBL:AF027183; protein_id:AAC13357.1 <newline> dorsal closure ; GO:0007391 | traceable author statement <newline> protein autophosphorylation ; GO:0046777 |…	ATP binding ; GO:0005524 | inferred from electronic annotation with InterPro:IPR000719, InterPro:IPR000961, InterPro:IPR002290, InterPro:IPR017441, InterPro:IPR017892 <newline> protein kinase activity ; GO:0004672 | inferred from direct assay <newline> protein serine/threonine kinase activity ; GO:0004674 | non-traceable author statement <newline> protein binding ; GO:0005515 | inferred from phys…	cytosol ; GO:0005829 | inferred from direct assay <newline> cytoplasm ; GO:0005737 | inferred from direct assay
	FBgn0035286	-		CG13924	-	-	-
	FBgn0052699	Lysophosphatidylcholine acyltransferase	LPCAT	CG32699	phospholipid biosynthetic process ; GO:0008654 | inferred from sequence or structural similarity with UniProtKB:Q3TFD2 <newline> lipid modification ; GO:0030258 | inferred from mutant phenotype	calcium ion binding ; GO:0005509 | inferred from electronic annotation with InterPro:IPR002048 <newline> lysophospholipid acyltransferase activity ; GO:0071617 | inferred from mutant phenotype <newline> 1-acylglycerophosphocholine O-acyltransferase activity ; GO:0047184 | inferred from sequence or structural similarity with UniProtKB:Q3TFD2	Golgi apparatus ; GO:0005794 | inferred from sequence or structural similarity with UniProtKB:Q3TFD2 <newline> lipid particle ; GO:0005811 | inferred from direct assay <newline> endoplasmic reticulum ; GO:0005783 | inferred from sequence or structural similarity with UniProtKB:Q3TFD2
	FBgn0035581	-		CG17150	microtubule-based movement ; GO:0007018 | inferred from sequence or structural similarity <newline> microtubule-based movement ; GO:0007018 | inferred from electronic annotation with InterPro:IPR004273, InterPro:IPR026983 <newline> sensory perception of pain ; GO:0019233 | inferred from mutant phenotype	ATP binding ; GO:0005524 | inferred from electronic annotation with InterPro:IPR035699 <newline> dynein light intermediate chain binding ; GO:0051959 | inferred from biological aspect of ancestor with PANTHER:PTN000743491 <newline> dynein light chain binding ; GO:0045503 | inferred from biological aspect of ancestor with PANTHER:PTN000743491 <newline> dynein intermediate chain binding ; GO:004550…	dynein complex ; GO:0030286 | inferred from sequence or structural similarity <newline> inner dynein arm ; GO:0036156 | inferred from biological aspect of ancestor with PANTHER:PTN001321402 <newline> inner dynein arm ; GO:0036156 | inferred from sequence or structural similarity with UniProtKB:A8JDH8
	FBgn0263354	-		CG42784	biological_process ; GO:0008150 | no biological data available	molecular_function ; GO:0003674 | no biological data available	cellular_component ; GO:0005575 | no biological data available
	FBgn0086359	Invadolysin	Invadolysin	CG3953	mitotic chromosome condensation ; GO:0007076 | inferred from mutant phenotype <newline> imaginal disc development ; GO:0007444 | inferred from mutant phenotype <newline> brain development ; GO:0007420 | inferred from mutant phenotype <newline> chromatin remodeling ; GO:0006338 | inferred from mutant phenotype <newline> mitotic spindle organization ; GO:0007052 | inferred from mutant phenotype <ne…	metalloendopeptidase activity ; GO:0004222 | inferred from electronic annotation with InterPro:IPR001577 <newline> peptidase activity ; GO:0008233 | inferred from direct assay	membrane ; GO:0016020 | inferred from electronic annotation with InterPro:IPR001577 <newline> cell leading edge ; GO:0031252 | inferred from sequence or structural similarity with UniProtKB:Q96KR4 <newline> cytoplasm ; GO:0005737 | inferred from direct assay
	FBgn0046704	Liprin-alpha	Liprin-alpha	CG11199	photoreceptor cell morphogenesis ; GO:0008594 | inferred from mutant phenotype <newline> synapse assembly ; GO:0007416 | inferred from mutant phenotype <newline> anterograde synaptic vesicle transport ; GO:0048490 | inferred from mutant phenotype <newline> axon target recognition ; GO:0007412 | inferred from mutant phenotype <newline> retinal ganglion cell axon guidance ; GO:0031290 | inferred fr…	protein binding ; GO:0005515 | inferred from physical interaction with Liprin-Î³ inferred from physical interaction with Liprin-Î²	protein complex ; GO:0043234 | inferred from direct assay <newline> presynaptic active zone ; GO:0048786 | inferred from direct assay <newline> synapse ; GO:0045202 | inferred from direct assay <newline> focal adhesion ; GO:0005925 | inferred from direct assay
	FBgn0036350	-		CG14111	-	-	-
	FBgn0037794	-		CG6254	-	zinc ion binding ; GO:0008270 | inferred from electronic annotation with InterPro:IPR012934 <newline> nucleic acid binding ; GO:0003676 | inferred from electronic annotation with InterPro:IPR013087	nucleus ; GO:0005634 | inferred from electronic annotation with InterPro:IPR012934
	FBgn0035240	-		CG33791	tricarboxylic acid cycle ; GO:0006099 | inferred from sequence or structural similarity with UniProtKB:Q02218	thiamine pyrophosphate binding ; GO:0030976 | inferred from electronic annotation with InterPro:IPR011603 <newline> oxoglutarate dehydrogenase (succinyl-transferring) activity ; GO:0004591 | inferred from biological aspect of ancestor with PANTHER:PTN000568211 <newline> oxoglutarate dehydrogenase (succinyl-transferring) activity ; GO:0004591 | inferred from sequence or structural similarity with …	oxoglutarate dehydrogenase complex ; GO:0045252 | inferred from biological aspect of ancestor with PANTHER:PTN000568211 <newline> mitochondrial oxoglutarate dehydrogenase complex ; GO:0009353 | inferred from sequence or structural similarity with UniProtKB:Q02218 <newline> mitochondrion ; GO:0005739 | inferred from biological aspect of ancestor with PANTHER:PTN000568260
	FBgn0014467
	FBgn0036222	Succinate dehydrogenase, subunit A (flavoprotein)-like	SdhAL	CG5718	tricarboxylic acid cycle ; GO:0006099 | inferred from electronic annotation with InterPro:IPR011281 <newline> electron transport chain ; GO:0022900 | inferred from electronic annotation with InterPro:IPR014006	flavin adenine dinucleotide binding ; GO:0050660 | inferred from electronic annotation with InterPro:IPR011281, InterPro:IPR014006 <newline> succinate dehydrogenase (ubiquinone) activity ; GO:0008177 | inferred from biological aspect of ancestor with PANTHER:PTN000180259 <newline> succinate dehydrogenase (ubiquinone) activity ; GO:0008177 | inferred from sequence or structural similarity with HGN…	mitochondrial respiratory chain complex II, succinate dehydrogenase complex (ubiquinone) ; GO:0005749 | inferred from biological aspect of ancestor with PANTHER:PTN000180258
	FBgn0034117	-		CG7997	glycoside catabolic process ; GO:0016139 | inferred from biological aspect of ancestor with PANTHER:PTN000155292 <newline> glycosylceramide catabolic process ; GO:0046477 | inferred from biological aspect of ancestor with PANTHER:PTN000155292 <newline> oligosaccharide metabolic process ; GO:0009311 | inferred from biological aspect of ancestor with PANTHER:PTN000155292	alpha-galactosidase activity ; GO:0004557 | inferred from biological aspect of ancestor with PANTHER:PTN000155295	cytoplasm ; GO:0005737 | inferred from biological aspect of ancestor with PANTHER:PTN000155295
	FBgn0034118	Nucleoporin 62kD	Nup62	CG6251	phagocytosis ; GO:0006909 | inferred from mutant phenotype	nucleocytoplasmic transporter activity ; GO:0005487 | inferred from sequence or structural similarity with SGD:S000003577 <newline> phospholipid binding ; GO:0005543 | inferred from biological aspect of ancestor with PANTHER:PTN000249931 <newline> chromatin DNA binding ; GO:0031490 | inferred from mutant phenotype <newline> structural constituent of nuclear pore ; GO:0017056 | inferred from biolo…	nuclear envelope ; GO:0005635 | inferred from direct assay <newline> chromatin ; GO:0000785 | inferred from mutant phenotype <newline> nuclear pore central transport channel ; GO:0044613 | inferred from biological aspect of ancestor with PANTHER:PTN000249931 <newline> nuclear pore central transport channel ; GO:0044613 | inferred from sequence or structural similarity with SGD:S000003577
	FBgn0053126	Neural Lazarillo	NLaz	CG33126	determination of adult lifespan ; GO:0008340 | inferred from mutant phenotype <newline> triglyceride homeostasis ; GO:0070328 | inferred from mutant phenotype <newline> carbohydrate homeostasis ; GO:0033500 | inferred from mutant phenotype <newline> response to oxidative stress ; GO:0006979 | inferred from mutant phenotype <newline> multicellular organism reproduction ; GO:0032504 | inferred from…	pigment binding ; GO:0031409 | inferred from electronic annotation with InterPro:IPR003057	extracellular space ; GO:0005615 | inferred from direct assay
	FBgn0029084	gomdanji	gom	CG6727	calcium-mediated signaling ; GO:0019722 | non-traceable author statement <newline> courtship behavior ; GO:0007619 | non-traceable author statement <newline> learning ; GO:0007612 | non-traceable author statement	-	lipid particle ; GO:0005811 | inferred from biological aspect of ancestor with PANTHER:PTN001474635
	FBgn0033652	thisbe	ths	CG12443	heart development ; GO:0007507 | inferred from mutant phenotype <newline> hindgut morphogenesis ; GO:0007442 | inferred from mutant phenotype <newline> mesoderm development ; GO:0007498 | inferred from genetic interaction with pyr <newline> fibroblast growth factor receptor signaling pathway ; GO:0008543 | traceable author statement <newline> mesoderm development ; GO:0007498 | inferred from muta…	growth factor activity ; GO:0008083 | inferred from electronic annotation with InterPro:IPR002209 <newline> fibroblast growth factor receptor binding ; GO:0005104 | traceable author statement	-
	FBgn0030162	-		CG1986	lipid catabolic process ; GO:0016042 | inferred from sequence or structural similarity with MGD:Lpl; MGI:MGI:96820	carboxylic ester hydrolase activity ; GO:0052689 | inferred from electronic annotation with InterPro:IPR000734 <newline> lipase activity ; GO:0016298 | inferred from sequence or structural similarity with MGI:MGI:96820	cellular_component ; GO:0005575 | no biological data available
L3 Larvae	FBgn0028888	-		CG4168	-	-	-
TAG	FBgn0260642	Antennapedia	Antp	CG1028	specification of segmental identity, antennal segment ; GO:0007383 | inferred from mutant phenotype <newline> midgut development ; GO:0007494 | traceable author statement <newline> regulation of transcription from RNA polymerase II promoter ; GO:0006357 | non-traceable author statement <newline> segment specification ; GO:0007379 | non-traceable author statement <newline> heart development ; GO:0…	DNA binding ; GO:0003677 | inferred from direct assay <newline> transcription factor activity, RNA polymerase II distal enhancer sequence-specific binding ; GO:0003705 | inferred from direct assay <newline> sequence-specific DNA binding ; GO:0043565 | inferred from direct assay	nucleus ; GO:0005634 | inferred from direct assay <newline> cytoplasm ; GO:0005737 | inferred from direct assay
	FBgn0000547	echinoid	ed	CG12676	lateral inhibition ; GO:0046331 | inferred from mutant phenotype <newline> epidermal growth factor receptor signaling pathway ; GO:0007173 | inferred from mutant phenotype <newline> negative regulation of neurogenesis ; GO:0050768 | inferred from mutant phenotype <newline> sensory organ development ; GO:0007423 | inferred from mutant phenotype <newline> homophilic cell adhesion via plasma membran…	protein binding ; GO:0005515 | inferred from physical interaction with Grip	cell-cell adherens junction ; GO:0005913 | inferred from direct assay <newline> cell cortex ; GO:0005938 | inferred from direct assay <newline> adherens junction ; GO:0005912 | inferred from direct assay <newline> plasma membrane ; GO:0005886 | inferred from direct assay <newline> integral component of membrane ; GO:0016021 | inferred from sequence model
	FBgn0053531	Discoidin domain receptor	Ddr	CG33531	protein phosphorylation ; GO:0006468 | non-traceable author statement <newline> transmembrane receptor protein tyrosine kinase signaling pathway ; GO:0007169 | inferred from sequence or structural similarity with HGNC_gene:DDR2; HGNC:2731; OMIM:191311 <newline> protein phosphorylation ; GO:0006468 | inferred from electronic annotation with InterPro:IPR000719, InterPro:IPR001245	protein kinase activity ; GO:0004672 | inferred from electronic annotation with InterPro:IPR000719, InterPro:IPR001245 <newline> ATP binding ; GO:0005524 | inferred from electronic annotation with InterPro:IPR000719 <newline> protein tyrosine kinase activity ; GO:0004713 | non-traceable author statement	-
	FBgn0259174	Nedd4	Nedd4	CG42279	axon midline choice point recognition ; GO:0016199 | NOT inferred from mutant phenotype <newline> protein ubiquitination ; GO:0016567 | inferred from mutant phenotype <newline> positive regulation of endocytosis ; GO:0045807 | inferred from mutant phenotype <newline> positive regulation of synapse assembly ; GO:0051965 | inferred from mutant phenotype <newline> positive regulation of receptor int…	Notch binding ; GO:0005112 | inferred from physical interaction with UniProtKB:P07207 <newline> protein domain specific binding ; GO:0019904 | inferred from physical interaction with N <newline> ubiquitin protein ligase activity ; GO:0061630 | inferred from direct assay <newline> protein binding ; GO:0005515 | inferred from physical interaction with UniProtKB:Q24139 <newline> protein domain speci…	cytoplasm ; GO:0005737 | inferred from direct assay <newline> plasma membrane ; GO:0005886 | inferred from direct assay
	FBgn0036738	-		CG7542	proteolysis ; GO:0006508 | inferred from electronic annotation with InterPro:IPR001254, InterPro:IPR001314, InterPro:IPR018114 <newline> proteolysis ; GO:0006508 | inferred from sequence model	serine-type endopeptidase activity ; GO:0004252 | inferred from electronic annotation with InterPro:IPR001254, InterPro:IPR001314, InterPro:IPR018114 <newline> serine-type endopeptidase activity ; GO:0004252 | inferred from sequence model	-
	FBgn0028433					-	-
	FBgn0029657	-		CG12535	-	-	-
	FBgn0000567	Ecdysone-induced protein 74EF	Eip74EF	CG32180	salivary gland cell autophagic cell death ; GO:0035071 | non-traceable author statement <newline> salivary gland cell autophagic cell death ; GO:0035071 | inferred from mutant phenotype <newline> autophagy ; GO:0006914 | inferred from mutant phenotype <newline> cell death ; GO:0008219 | traceable author statement <newline> regulation of development, heterochronic ; GO:0040034 | traceable author s…	sequence-specific DNA binding ; GO:0043565 | inferred from electronic annotation with InterPro:IPR000418 <newline> transcription factor activity, sequence-specific DNA binding ; GO:0003700 | traceable author statement <newline> transcriptional activator activity, RNA polymerase II core promoter proximal region sequence-specific binding ; GO:0001077 | inferred from direct assay	nucleus ; GO:0005634 | inferred from direct assay
	FBgn0011589	Eag-like K[+] channel	Elk	CG5076	potassium ion transport ; GO:0006813 | non-traceable author statement <newline> potassium ion transport ; GO:0006813 | inferred from sequence or structural similarity with eag <newline> transmembrane transport ; GO:0055085 | inferred from electronic annotation with InterPro:IPR005821 <newline> phosphorelay signal transduction system ; GO:0000160 | inferred from electronic annotation with InterPro…	phosphorelay sensor kinase activity ; GO:0000155 | inferred from electronic annotation with InterPro:IPR000700 <newline> voltage-gated potassium channel activity ; GO:0005249 | inferred from biological aspect of ancestor with PANTHER:PTN000025348 <newline> voltage-gated cation channel activity ; GO:0022843 | inferred from sequence or structural similarity with eag <newline> voltage-gated potassiu…	integral component of plasma membrane ; GO:0005887 | inferred from biological aspect of ancestor with PANTHER:PTN000025348 <newline> voltage-gated potassium channel complex ; GO:0008076 | non-traceable author statement <newline> voltage-gated potassium channel complex ; GO:0008076 | inferred from sequence or structural similarity with eag
	FBgn0040823	defective proboscis extension response 6	dpr6	CG14162	sensory perception of chemical stimulus ; GO:0007606 | inferred from sequence or structural similarity with dpr1	molecular_function ; GO:0003674 | no biological data available	neuron projection membrane ; GO:0032589 | inferred from direct assay <newline> extracellular region ; GO:0005576 | inferred from sequence model
	FBgn0262007	-		CG42825	transmembrane transport ; GO:0055085 | inferred from electronic annotation with InterPro:IPR005828	transmembrane transporter activity ; GO:0022857 | inferred from electronic annotation with InterPro:IPR005828	integral component of membrane ; GO:0016021 | inferred from electronic annotation with InterPro:IPR005828
	FBgn0001216	Heat shock protein cognate 1	Hsc70-1	CG8937	protein folding ; GO:0006457 | inferred from sequence or structural similarity with MGD:Hspa8; MGI:MGI:105384 <newline> response to heat ; GO:0009408 | non-traceable author statement <newline> protein folding ; GO:0006457 | inferred from sequence or structural similarity with UniProtKB:P38646	-	mitochondrion ; GO:0005739 | inferred from sequence or structural similarity with UniProtKB:P38646
	FBgn0036735	Enhancer of decapping 3	Edc3	CG6311	-	protein binding ; GO:0005515 | inferred from physical interaction with UniProtKB:P23128 inferred from physical interaction with UniProtKB:Q5U127 inferred from physical interaction with UniProtKB:Q9W1H5 <newline> mRNA binding ; GO:0003729 | inferred from biological aspect of ancestor with PANTHER:PTN000341086	P-body ; GO:0000932 | inferred from direct assay
	FBgn0035621	-		CG10591	-	-	-
	FBgn0028369	kin of irre	kirre	CG3653	myoblast fusion ; GO:0007520 | non-traceable author statement <newline> myoblast fusion ; GO:0007520 | inferred from mutant phenotype <newline> myoblast fusion ; GO:0007520 | traceable author statement <newline> regulation of striated muscle tissue development ; GO:0016202 | inferred from genetic interaction with rst AND inferred from mutant phenotype <newline> larval visceral muscle development …	protein binding ; GO:0005515 | inferred from physical interaction with rols <newline> cell adhesion molecule binding ; GO:0050839 | inferred from physical interaction with pyd	nephrocyte diaphragm ; GO:0005917 | inferred from direct assay <newline> cell surface ; GO:0009986 | inferred from direct assay <newline> plasma membrane ; GO:0005886 | inferred from direct assay <newline> adherens junction ; GO:0005912 | inferred from direct assay
	FBgn0261089	Synaptotagmin alpha	Sytalpha	CG5559	vesicle-mediated transport ; GO:0016192 | inferred from sequence or structural similarity with UniProtKB:P29101 <newline> neurotransmitter secretion ; GO:0007269 | inferred from sequence or structural similarity with UniProtKB:P29101 <newline> neurotransmitter secretion ; GO:0007269 | non-traceable author statement <newline> vesicle-mediated transport ; GO:0016192 | non-traceable author statement…	clathrin binding ; GO:0030276 | inferred from biological aspect of ancestor with PANTHER:PTN000001285 <newline> calcium ion binding ; GO:0005509 | inferred from biological aspect of ancestor with PANTHER:PTN000001283 <newline> syntaxin binding ; GO:0019905 | inferred from biological aspect of ancestor with PANTHER:PTN000001285 <newline> calcium-dependent phospholipid binding ; GO:0005544 | non-tr…	integral component of membrane ; GO:0016021 | inferred from sequence model <newline> plasma membrane ; GO:0005886 | inferred from direct assay
	FBgn0034658	Grx-1	Grx-1	CG7975	cell redox homeostasis ; GO:0045454 | inferred from electronic annotation with InterPro:IPR002109, InterPro:IPR011899	electron carrier activity ; GO:0009055 | inferred from electronic annotation with InterPro:IPR002109 <newline> protein disulfide oxidoreductase activity ; GO:0015035 | inferred from electronic annotation with InterPro:IPR002109	-
	FBgn0262872	milton	milt	CG43227	axon transport of mitochondrion ; GO:0019896 | non-traceable author statement <newline> axon transport of mitochondrion ; GO:0019896 | inferred from expression pattern AND inferred from mutant phenotype <newline> mitochondrion distribution ; GO:0048311 | inferred from mutant phenotype <newline> Nebenkern assembly ; GO:0007287 | inferred from mutant phenotype <newline> sperm mitochondrion organiza…	myosin binding ; GO:0017022 | inferred from physical interaction with Myo10A <newline> microtubule motor activity ; GO:0003777 | inferred from mutant phenotype	mitochondrion ; GO:0005739 | inferred from direct assay
	FBgn0036934	short neuropeptide F receptor	sNPF-R	CG7395	neuropeptide signaling pathway ; GO:0007218 | inferred from sequence or structural similarity <newline> G-protein coupled receptor signaling pathway ; GO:0007186 | inferred from sequence or structural similarity <newline> positive regulation of multicellular organism growth ; GO:0040018 | inferred from mutant phenotype <newline> positive regulation of ERK1 and ERK2 cascade ; GO:0070374 | inferred…	neuropeptide Y receptor activity ; GO:0004983 | inferred from electronic annotation with InterPro:IPR000611 <newline> neuropeptide receptor activity ; GO:0008188 | inferred from direct assay <newline> neuropeptide receptor activity ; GO:0008188 | inferred from sequence model <newline> short neuropeptide F receptor activity ; GO:0036400 | inferred from physical interaction with sNPF	integral component of plasma membrane ; GO:0005887 | inferred from direct assay <newline> integral component of membrane ; GO:0016021 | inferred from sequence model
	FBgn0035331	Myosuppressin receptor 1	MsR1	CG8985	negative regulation of muscle contraction ; GO:0045932 | non-traceable author statement <newline> G-protein coupled receptor signaling pathway ; GO:0007186 | inferred from sequence or structural similarity <newline> adenylate cyclase-inhibiting G-protein coupled receptor signaling pathway ; GO:0007193 | inferred from direct assay <newline> neuropeptide signaling pathway ; GO:0007218 | inferred fr…	neuropeptide receptor activity ; GO:0008188 | inferred from sequence model <newline> myosuppressin receptor activity ; GO:0035013 | inferred from physical interaction with Ms <newline> G-protein coupled receptor activity ; GO:0004930 | inferred from sequence or structural similarity <newline> myosuppressin receptor activity ; GO:0035013 | inferred from direct assay	integral component of membrane ; GO:0016021 | inferred from sequence or structural similarity <newline> integral component of membrane ; GO:0016021 | inferred from sequence model <newline> integral component of plasma membrane ; GO:0005887 | inferred from direct assay
	FBgn0030757	-		CG9902	-	-	-
	FBgn0023197	Jonah 74E	Jon74E	CG6298	proteolysis ; GO:0006508 | inferred from sequence model <newline> proteolysis ; GO:0006508 | inferred from electronic annotation with InterPro:IPR001254, InterPro:IPR001314, InterPro:IPR018114	serine-type endopeptidase activity ; GO:0004252 | inferred from electronic annotation with InterPro:IPR001254, InterPro:IPR001314, InterPro:IPR018114 <newline> serine-type endopeptidase activity ; GO:0004252 | inferred from sequence model	-
	FBgn0025455	Cyclin T	CycT	CG6292	response to heat ; GO:0009408 | inferred from direct assay <newline> transcription, DNA-templated ; GO:0006351 | inferred from direct assay <newline> regulation of cell shape ; GO:0008360 | inferred from mutant phenotype <newline> actin filament organization ; GO:0007015 | inferred from mutant phenotype <newline> mitotic cell cycle ; GO:0000278 | inferred from mutant phenotype <newline> regulatio…	protein kinase binding ; GO:0019901 | inferred from electronic annotation with InterPro:IPR015430 <newline> cyclin-dependent protein serine/threonine kinase regulator activity ; GO:0016538 | inferred from sequence or structural similarity with CycC inferred from sequence or structural similarity with CycH <newline> cyclin-dependent protein serine/threonine kinase regulator activity ; GO:0016538 |…	cyclin/CDK positive transcription elongation factor complex ; GO:0008024 | traceable author statement <newline> polytene chromosome puff ; GO:0005703 | inferred from direct assay <newline> cyclin/CDK positive transcription elongation factor complex ; GO:0008024 | inferred from physical interaction with Cdk9 <newline> polytene chromosome ; GO:0005700 | inferred from direct assay <newline> transcri…
	FBgn0004108	Neurotactin	Nrt	CG9704	axonogenesis ; GO:0007409 | inferred from genetic interaction with Abl <newline> axon guidance ; GO:0007411 | inferred from mutant phenotype <newline> axonal fasciculation ; GO:0007413 | inferred from mutant phenotype <newline> axonogenesis ; GO:0007409 | inferred from mutant phenotype <newline> central nervous system development ; GO:0007417 | inferred from genetic interaction with Nrg	carboxylic ester hydrolase activity ; GO:0052689 | inferred from biological aspect of ancestor with PANTHER:PTN000168392	basolateral plasma membrane ; GO:0016323 | inferred from direct assay <newline> plasma membrane ; GO:0005886 | inferred from sequence or structural similarity <newline> basolateral plasma membrane ; GO:0016323 | non-traceable author statement <newline> plasma membrane ; GO:0005886 | inferred from direct assay <newline> cytoplasm ; GO:0005737 | inferred from direct assay <newline> basolateral plas…
	FBgn0041094	scylla	scyl	CG7590	negative regulation of growth ; GO:0045926 | inferred from genetic interaction with chrb <newline> head involution ; GO:0008258 | inferred from mutant phenotype <newline> cell death ; GO:0008219 | inferred from mutant phenotype <newline> cellular response to DNA damage stimulus ; GO:0006974 | inferred from mutant phenotype <newline> negative regulation of signal transduction ; GO:0009968 | inferr…	-	cytoplasm ; GO:0005737 | inferred from sequence or structural similarity with UniProtKB:Q9NX09
	FBgn0259176	bunched	bun	CG42281	decapentaplegic signaling pathway ; GO:0008101 | inferred from genetic interaction with dpp <newline> compound eye photoreceptor cell differentiation ; GO:0001751 | inferred from mutant phenotype <newline> segmentation ; GO:0035282 | inferred from mutant phenotype <newline> dorsal appendage formation ; GO:0046843 | inferred from mutant phenotype <newline> chorion-containing eggshell formation ; G…	transcription factor activity, sequence-specific DNA binding ; GO:0003700 | inferred from electronic annotation with InterPro:IPR000580 <newline> protein homodimerization activity ; GO:0042803 | inferred from sequence or structural similarity	cytosol ; GO:0005829 | inferred from direct assay <newline> cytoplasm ; GO:0005737 | inferred from direct assay <newline> nucleus ; GO:0005634 | inferred from biological aspect of ancestor with PANTHER:PTN000269799
L3 Larvae	FBgn0265296	Down syndrome cell adhesion molecule 2	Dscam2	CG42256	homophilic cell adhesion via plasma membrane adhesion molecules ; GO:0007156 | inferred from sequence or structural similarity with UniProtKB:Q8TD84 <newline> homophilic cell adhesion via plasma membrane adhesion molecules ; GO:0007156 | inferred from direct assay <newline> neuron projection morphogenesis ; GO:0048812 | inferred from mutant phenotype <newline> homophilic cell adhesion via plasma …	identical protein binding ; GO:0042802 | inferred from physical interaction with Dscam2	integral component of plasma membrane ; GO:0005887 | inferred from electronic annotation with InterPro:IPR033027 <newline> integral component of plasma membrane ; GO:0005887 | inferred from sequence model
glycogen	FBgn0032253	Lysosomal alpha-mannosidase I	LManI	CG5322	mannose metabolic process ; GO:0006013 | inferred from electronic annotation with InterPro:IPR011682	carbohydrate binding ; GO:0030246 | inferred from electronic annotation with InterPro:IPR011013 <newline> mannosyl-oligosaccharide 1,2-alpha-mannosidase activity ; GO:0004571 | inferred from direct assay	-
	FBgn0015907					-	-
	FBgn0250907	Chitinase 3	Cht3	CG18140	cuticle chitin catabolic process ; GO:0006036 | inferred from sequence or structural similarity with EMBL:U29615; protein_id:AAC50246.1 <newline> carbohydrate metabolic process ; GO:0005975 | inferred from electronic annotation with InterPro:IPR001223, InterPro:IPR001579, InterPro:IPR013781	chitinase activity ; GO:0004568 | non-traceable author statement <newline> chitin binding ; GO:0008061 | inferred from biological aspect of ancestor with PANTHER:PTN000126434 <newline> chitinase activity ; GO:0004568 | inferred from biological aspect of ancestor with PANTHER:PTN000126434	extracellular region ; GO:0005576 | inferred from biological aspect of ancestor with PANTHER:PTN000126434
	FBgn0010825	Grunge	Gug	CG6964	imaginal disc-derived leg morphogenesis ; GO:0007480 | inferred from mutant phenotype <newline> segment specification ; GO:0007379 | inferred from mutant phenotype <newline> negative regulation of transcription, DNA-templated ; GO:0045892 | inferred from direct assay <newline> embryonic pattern specification ; GO:0009880 | inferred from mutant phenotype <newline> segmentation ; GO:0035282 | infer…	histone deacetylase activity ; GO:0004407 | inferred from direct assay <newline> repressing transcription factor binding ; GO:0070491 | inferred from physical interaction with eve inferred from physical interaction with hkb <newline> DNA binding ; GO:0003677 | inferred from direct assay <newline> transcription corepressor activity ; GO:0003714 | inferred from direct assay inferred from genetic in…	polytene chromosome interband ; GO:0005705 | inferred from direct assay <newline> nucleus ; GO:0005634 | inferred from direct assay
6-7 d/o adult flies	FBgn0034903	-		CG9850	cell proliferation ; GO:0008283 | non-traceable author statement <newline> proteolysis ; GO:0006508 | inferred from electronic annotation with InterPro:IPR001590	-	extracellular space ; GO:0005615 | inferred from direct assay <newline> endosome ; GO:0005768 | inferred from direct assay <newline> extracellular matrix ; GO:0031012 | inferred from direct assay <newline> Golgi-associated vesicle ; GO:0005798 | inferred from direct assay
protein	FBgn0047330	-		CG32235	biological_process ; GO:0008150 | no biological data available	-	cellular_component ; GO:0005575 | no biological data available
	FBgn0264953	Piezo	Piezo	CG44122	mechanosensory behavior ; GO:0007638 | inferred from mutant phenotype <newline> cellular response to mechanical stimulus ; GO:0071260 | inferred from mutant phenotype	-	integral component of membrane ; GO:0016021 | inferred from electronic annotation with InterPro:IPR027272 <newline> plasma membrane ; GO:0005886 | inferred from direct assay
	FBgn0028369	kin of irre	kirre	CG3653	myoblast fusion ; GO:0007520 | non-traceable author statement <newline> myoblast fusion ; GO:0007520 | inferred from mutant phenotype <newline> myoblast fusion ; GO:0007520 | traceable author statement <newline> regulation of striated muscle tissue development ; GO:0016202 | inferred from genetic interaction with rst AND inferred from mutant phenotype <newline> larval visceral muscle development …	-	nephrocyte diaphragm ; GO:0005917 | inferred from direct assay <newline> cell surface ; GO:0009986 | inferred from direct assay <newline> plasma membrane ; GO:0005886 | inferred from direct assay <newline> adherens junction ; GO:0005912 | inferred from direct assay
	FBgn0260446	metabotropic GABA-B receptor subtype 1	GABA-B-R1	CG15274	G-protein coupled receptor signaling pathway ; GO:0007186 | inferred from sequence or structural similarity <newline> gamma-aminobutyric acid signaling pathway ; GO:0007214 | inferred from direct assay <newline> negative regulation of adenylate cyclase activity ; GO:0007194 | inferred from direct assay	-	integral component of membrane ; GO:0016021 | inferred from sequence or structural similarity <newline> G-protein coupled receptor heterodimeric complex ; GO:0038039 | inferred from physical interaction with GABA-B-R2 <newline> integral component of plasma membrane ; GO:0005887 | inferred from direct assay
	FBgn0035430	-		CG12009	chitin metabolic process ; GO:0006030 | inferred from electronic annotation with InterPro:IPR002557	-	extracellular region ; GO:0005576 | inferred from electronic annotation with InterPro:IPR002557
	FBgn0263345	-		CR43426	-	-	-
	FBgn0263706	-		CG43658	imaginal disc-derived leg morphogenesis ; GO:0007480 | inferred from mutant phenotype <newline> regulation of Rho protein signal transduction ; GO:0035023 | inferred from electronic annotation with InterPro:IPR000219 <newline> positive regulation of Rho protein signal transduction ; GO:0035025 | inferred by curator from GO:0005089	-	cellular_component ; GO:0005575 | no biological data available
	FBgn0033677	-		CG8321	-	-	-
	FBgn0265415	-			-	-	-
	FBgn0035733	-		CG8641	small GTPase mediated signal transduction ; GO:0007264 | inferred from electronic annotation with InterPro:IPR001806 <newline> biological_process ; GO:0008150 | no biological data available	-	membrane ; GO:0016020 | inferred from electronic annotation with InterPro:IPR020849 <newline> cellular_component ; GO:0005575 | no biological data available
	FBgn0040323	Gram-negative bacteria binding protein 1	GNBP1	CG6895	peptidoglycan catabolic process ; GO:0009253 | inferred from direct assay <newline> immune response ; GO:0006955 | non-traceable author statement <newline> immune response ; GO:0006955 | inferred from expression pattern <newline> defense response to Gram-positive bacterium ; GO:0050830 | non-traceable author statement <newline> defense response to Gram-negative bacterium ; GO:0050829 | NOT inferr…	-	anchored component of plasma membrane ; GO:0046658 | inferred from direct assay <newline> extracellular region ; GO:0005576 | inferred from direct assay
	FBgn0030739	-	SWIP	CG13957	-	-	WASH complex ; GO:0071203 | inferred from sequence or structural similarity with UniProtKB:Q2M389 <newline> WASH complex ; GO:0071203 | inferred from direct assay <newline> endosome ; GO:0005768 | inferred from biological aspect of ancestor with PANTHER:PTN000776639
	FBgn0262719	-		CG43163	biological_process ; GO:0008150 | no biological data available <newline> regulation of mitotic cell cycle ; GO:0007346 | inferred from electronic annotation with InterPro:IPR028833	-	midbody ; GO:0030496 | inferred from electronic annotation with InterPro:IPR028833 <newline> centrosome ; GO:0005813 | inferred from electronic annotation with InterPro:IPR028833 <newline> cellular_component ; GO:0005575 | no biological data available
	FBgn0085385	-		CG34356	protein phosphorylation ; GO:0006468 | inferred from electronic annotation with InterPro:IPR000719 <newline> biological_process ; GO:0008150 | no biological data available	-	cellular_component ; GO:0005575 | no biological data available
	FBgn0035198	-		CG9133	-	-	-
	FBgn0259224	-		CG42324	-	-	-
	FBgn0000542	echinus	ec	CG2904	compound eye retinal cell programmed cell death ; GO:0046667 | traceable author statement <newline> retinal cell programmed cell death ; GO:0046666 | traceable author statement <newline> ommatidial rotation ; GO:0016318 | inferred from mutant phenotype <newline> compound eye retinal cell programmed cell death ; GO:0046667 | inferred from mutant phenotype <newline> protein deubiquitination ; GO:00…	-	-
	FBgn0016797	frizzled 2	fz2	CG9739	chaeta morphogenesis ; GO:0008407 | inferred from mutant phenotype <newline> receptor-mediated endocytosis ; GO:0006898 | inferred from mutant phenotype <newline> signal transduction ; GO:0007165 | inferred from sequence or structural similarity <newline> Wnt signaling pathway ; GO:0016055 | non-traceable author statement <newline> axon extension ; GO:0048675 | inferred from mutant phenotype <new…	-	integral component of membrane ; GO:0016021 | inferred from sequence model <newline> nucleus ; GO:0005634 | inferred from direct assay <newline> plasma membrane ; GO:0005886 | inferred from direct assay <newline> integral component of membrane ; GO:0016021 | inferred from sequence or structural similarity <newline> integral component of plasma membrane ; GO:0005887 | inferred from direct assay <n…
	FBgn0263095	-		CR43363	-	-	-
	FBgn0032680	Nuclear transport factor-2-related	Ntf-2r	CG10174	protein import into nucleus ; GO:0006606 | inferred from sequence or structural similarity with SGD_LOCUS:NTF2; SGD:S000000811	-	intracellular ; GO:0005622 | inferred from electronic annotation with InterPro:IPR002075
	FBgn0263049	let-7-Complex	let-7-C	CR43344	cellular response to ecdysone ; GO:0071390 | inferred from mutant phenotype <newline> mushroom body development ; GO:0016319 | inferred from mutant phenotype <newline> negative regulation of gene expression ; GO:0010629 | inferred from mutant phenotype	-	-
	FBgn0051954	-		CG31954	proteolysis ; GO:0006508 | inferred from electronic annotation with InterPro:IPR001254, InterPro:IPR001314, InterPro:IPR018114 <newline> proteolysis ; GO:0006508 | inferred from sequence model	-	cytoplasm ; GO:0005737 | inferred from biological aspect of ancestor with PANTHER:PTN001208729
	FBgn0053123	-		CG33123	neurogenesis ; GO:0022008 | inferred from mutant phenotype <newline> leucyl-tRNA aminoacylation ; GO:0006429 | inferred from electronic annotation with InterPro:IPR004493 <newline> wound healing ; GO:0042060 | inferred from mutant phenotype	-
	FBgn0004369	Protein tyrosine phosphatase 99A	Ptp99A	CG11516	protein dephosphorylation ; GO:0006470 | inferred from sequence or structural similarity with EMBL:X54132; protein_id:CAA38067.1 <newline> defasciculation of motor neuron axon ; GO:0007415 | inferred from genetic interaction with Ptp69D <newline> motor neuron axon guidance ; GO:0008045 | inferred from genetic interaction with Ptp69D <newline> axonal defasciculation ; GO:0007414 | traceable author…	-	plasma membrane ; GO:0005886 | inferred from sequence or structural similarity <newline> plasma membrane ; GO:0005886 | inferred from direct assay <newline> axon ; GO:0030424 | inferred from direct assay
	FBgn0030191	-		CG15306	positive regulation of JAK-STAT cascade ; GO:0046427 | inferred from mutant phenotype	-	-
	FBgn0035574	Rho guanine nucleotide exchange factor at 64C	RhoGEF64C	CG32239	axon guidance ; GO:0007411 | inferred from mutant phenotype <newline> spiracle morphogenesis, open tracheal system ; GO:0035277 | inferred from genetic interaction with Rho1 <newline> inter-male aggressive behavior ; GO:0002121 | inferred from mutant phenotype <newline> imaginal disc-derived leg morphogenesis ; GO:0007480 | inferred from mutant phenotype <newline> positive regulation of Rho prote…	-	apical cortex ; GO:0045179 | inferred from direct assay
	FBgn0035978	UGP	UGP	CG4347	UDP-glucose metabolic process ; GO:0006011 | inferred from electronic annotation with InterPro:IPR016267	-	cytosol ; GO:0005829 | inferred from direct assay
	FBgn0041239	Gustatory receptor 58a	Gr58a	CG30396	sensory perception of taste ; GO:0050909 | inferred from sequence or structural similarity <newline> sensory perception of taste ; GO:0050909 | non-traceable author statement <newline> sensory perception of taste ; GO:0050909 | inferred from electronic annotation with InterPro:IPR013604	-	integral component of membrane ; GO:0016021 | inferred from electronic annotation with InterPro:IPR013604 <newline> integral component of membrane ; GO:0016021 | non-traceable author statement
	FBgn0037717	-		CG8301	-	-	nucleus ; GO:0005634 | inferred from electronic annotation with InterPro:IPR012934
	FBgn0029697	-		CG15570	sensory perception of pain ; GO:0019233 | inferred from mutant phenotype	-	chorion ; GO:0042600 | inferred from direct assay
	FBgn0262820	-		CG43191	biological_process ; GO:0008150 | no biological data available	-	cellular_component ; GO:0005575 | no biological data available
	FBgn0024277	trio	trio	CG18214	axon guidance ; GO:0007411 | inferred from genetic interaction with Lar AND inferred from genetic interaction with Rac1 AND inferred from mutant phenotype <newline> central nervous system development ; GO:0007417 | inferred from mutant phenotype <newline> peripheral nervous system development ; GO:0007422 | inferred from genetic interaction with Lar AND inferred from genetic interaction with Rac1…	-	extrinsic component of cytoplasmic side of plasma membrane ; GO:0031234 | inferred from direct assay <newline> growth cone ; GO:0030426 | inferred from direct assay <newline> axon ; GO:0030424 | inferred from direct assay
	FBgn0034455	-		CG11007	cell redox homeostasis ; GO:0045454 | inferred from electronic annotation with InterPro:IPR013766 <newline> biological_process ; GO:0008150 | no biological data available	-	cellular_component ; GO:0005575 | no biological data available
	FBgn0040679	-		CG11373	biological_process ; GO:0008150 | no biological data available	-	cellular_component ; GO:0005575 | no biological data available
	FBgn0036279	sodium chloride cotransporter 69	Ncc69	CG4357	amino acid transmembrane transport ; GO:0003333 | inferred from sequence or structural similarity with Eaat1 <newline> rubidium ion transport ; GO:0035826 | inferred from direct assay <newline> potassium ion transport ; GO:0006813 | inferred from direct assay <newline> chloride transport ; GO:0006821 | inferred from direct assay <newline> potassium ion transport ; GO:0006813 | inferred from mutan…	-	integral component of membrane ; GO:0016021 | inferred from electronic annotation with InterPro:IPR004842 <newline> plasma membrane ; GO:0005886 | inferred from direct assay
	FBgn0264006	dyschronic	dysc	CG43749	muscle cell cellular homeostasis ; GO:0046716 | inferred from genetic interaction with Dg inferred from genetic interaction with Dys inferred from mutant phenotype <newline> photoreceptor cell axon guidance ; GO:0072499 | inferred from mutant phenotype <newline> rhabdomere development ; GO:0042052 | inferred from mutant phenotype <newline> locomotor rhythm ; GO:0045475 | inferred from mutant phen…	-	synapse ; GO:0045202 | inferred from direct assay
	FBgn0263247	-		CG43390	biological_process ; GO:0008150 | no biological data available	-	cellular_component ; GO:0005575 | no biological data available
	FBgn0016920	no mechanoreceptor potential C	nompC	CG11020	calcium ion transport ; GO:0006816 | inferred from sequence or structural similarity <newline> mechanosensory behavior ; GO:0007638 | inferred from mutant phenotype <newline> sensory perception of mechanical stimulus ; GO:0050954 | non-traceable author statement <newline> sensory perception of sound ; GO:0007605 | inferred from mutant phenotype <newline> detection of mechanical stimulus involved …	-	dendrite ; GO:0030425 | inferred from direct assay <newline> spanning component of plasma membrane ; GO:0044214 | inferred from direct assay <newline> cilium ; GO:0005929 | inferred from direct assay <newline> neuronal cell body ; GO:0043025 | inferred from direct assay <newline> cation channel complex ; GO:0034703 | inferred from sequence or structural similarity with pyx
	FBgn0265373	-		CG44314	biological_process ; GO:0008150 | no biological data available	-	cellular_component ; GO:0005575 | no biological data available
	FBgn0028509	Centaurin gamma 1A	CenG1A	CG31811	positive regulation of GTPase activity ; GO:0043547 | inferred from mutant phenotype inferred from direct assay <newline> small GTPase mediated signal transduction ; GO:0007264 | inferred from electronic annotation with InterPro:IPR001806 <newline> regulation of GTPase activity ; GO:0043087 | inferred from sequence model <newline> medium-term memory ; GO:0072375 | inferred from mutant phenotype	-	membrane ; GO:0016020 | inferred from sequence or structural similarity with HGNC:16921
	FBgn0261794	kazachoc	kcc	CG5594	transport ; GO:0006810 | inferred from sequence or structural similarity with EMBL:AF047339 <newline> mechanosensory behavior ; GO:0007638 | inferred from mutant phenotype <newline> response to mechanical stimulus ; GO:0009612 | inferred from mutant phenotype <newline> amino acid transmembrane transport ; GO:0003333 | inferred from sequence or structural similarity with Eaat1	-	integral component of plasma membrane ; GO:0005887 | inferred from electronic annotation with InterPro:IPR030364 <newline> neuronal cell body ; GO:0043025 | inferred from direct assay <newline> plasma membrane ; GO:0005886 | inferred from direct assay <newline> axon ; GO:0030424 | inferred from direct assay
6-7 d/o adult flies	FBgn0051612	-		CG31612	lateral inhibition ; GO:0046331 | inferred from mutant phenotype	-	-
glycerol	FBgn0032456	Multidrug-Resistance like Protein 1	MRP	CG6214	response to methotrexate ; GO:0031427 | inferred from expression pattern <newline> transmembrane transport ; GO:0055085 | inferred from electronic annotation with InterPro:IPR011527	-	plasma membrane ; GO:0005886 | inferred from direct assay <newline> integral component of plasma membrane ; GO:0005887 | inferred from biological aspect of ancestor with PANTHER:PTN000658000
	FBgn0262870	axotactin	axo	CG43225	transmission of nerve impulse ; GO:0019226 | inferred from mutant phenotype <newline> neuron recognition ; GO:0008038 | inferred from sequence or structural similarity with UniProtKB:Q9UHC6	-	extracellular region ; GO:0005576 | inferred from sequence or structural similarity
	FBgn0023479	Tequila	Tequila	CG4821	long-term memory ; GO:0007616 | inferred from mutant phenotype <newline> short-term memory ; GO:0007614 | inferred from direct assay <newline> proteolysis ; GO:0006508 | inferred from sequence model <newline> chitin metabolic process ; GO:0006030 | inferred from electronic annotation with InterPro:IPR002557 <newline> proteolysis ; GO:0006508 | inferred from electronic annotation with InterPro:IPR…	-	extracellular region ; GO:0005576 | inferred from electronic annotation with InterPro:IPR002557 <newline> membrane ; GO:0016020 | inferred from electronic annotation with InterPro:IPR001190, InterPro:IPR017448
	FBgn0261451	-		CG33950	-	-	-
	FBgn0036196	-		CG11658	SCF-dependent proteasomal ubiquitin-dependent protein catabolic process ; GO:0031146 | inferred from sequence model	-	SCF ubiquitin ligase complex ; GO:0019005 | inferred from sequence model
	FBgn0264857	iab-8 non-coding RNA	iab-8	CR43261	biological_process ; GO:0008150 | no biological data available	-	cellular_component ; GO:0005575 | no biological data available
	FBgn0039620	waterproof	wat	CG1443	liquid clearance, open tracheal system ; GO:0035002 | inferred from mutant phenotype <newline> lumen formation, open tracheal system ; GO:0035149 | inferred from mutant phenotype	-	cytoplasm ; GO:0005737 | inferred from direct assay <newline> peroxisome ; GO:0005777 | inferred from biological aspect of ancestor with PANTHER:PTN000110227 <newline> apical part of cell ; GO:0045177 | inferred from direct assay
	FBgn0035802	Puratrophin-1-like	Pura	CG33275	neuron projection morphogenesis ; GO:0048812 | inferred from mutant phenotype <newline> regulation of locomotor rhythm ; GO:1904059 | inferred from genetic interaction with Rho1 <newline> imaginal disc-derived leg morphogenesis ; GO:0007480 | inferred from mutant phenotype <newline> positive regulation of Rho protein signal transduction ; GO:0035025 | inferred from sequence or structural similari…	-	cellular_component ; GO:0005575 | no biological data available
	FBgn0038220	-		CG12207	-	-	-
	FBgn0264895	Rap GTPase activating protein 1	RapGAP1	CG44086	Ras protein signal transduction ; GO:0007265 | inferred from sequence or structural similarity with HGNC_gene:RAP1GAP; HGNC:9858; OMIM:600278 <newline> inter-male aggressive behavior ; GO:0002121 | inferred from mutant phenotype <newline> negative regulation of small GTPase mediated signal transduction ; GO:0051058 | inferred from direct assay	-	germ plasm ; GO:0060293 | inferred from direct assay
	FBgn0259822	Ca2+-channel-protein-beta-subunit	Ca-ß	CG42403	calcium ion transport ; GO:0006816 | inferred from sequence or structural similarity with MGD:Cacnb1; MGI:MGI:102522 <newline> calcium ion transmembrane transport ; GO:0070588 | inferred from electronic annotation with InterPro:IPR000584 <newline> regulation of glucose metabolic process ; GO:0010906 | inferred from mutant phenotype	-	voltage-gated calcium channel complex ; GO:0005891 | inferred from electronic annotation with InterPro:IPR000584 <newline> voltage-gated calcium channel complex ; GO:0005891 | traceable author statement
	FBgn0003435	smooth	sm	CG9218	adult feeding behavior ; GO:0008343 | inferred from mutant phenotype <newline> axon guidance ; GO:0007411 | inferred from mutant phenotype <newline> determination of adult lifespan ; GO:0008340 | inferred from mutant phenotype <newline> mRNA processing ; GO:0006397 | inferred from electronic annotation with InterPro:IPR006536	-	nucleoplasm ; GO:0005654 | inferred from direct assay
	FBgn0015663	Dorothy	Dot	CG2788	metabolic process ; GO:0008152 | inferred from electronic annotation with InterPro:IPR002213	-	intracellular membrane-bounded organelle ; GO:0043231 | inferred from biological aspect of ancestor with PANTHER:PTN000230403
	FBgn0035010	-		CG13579	G-protein coupled receptor signaling pathway ; GO:0007186 | inferred from sequence or structural similarity <newline> G-protein coupled receptor signaling pathway ; GO:0007186 | inferred from electronic annotation with InterPro:IPR000276	-	integral component of plasma membrane ; GO:0005887 | inferred from biological aspect of ancestor with PANTHER:PTN000660491 <newline> integral component of membrane ; GO:0016021 | inferred from sequence or structural similarity
	FBgn0085421	Exchange protein directly activated by cAMP ortholog (H. sapiens)	Epac	CG34392	regulation of Rap protein signal transduction ; GO:0032487 | inferred from genetic interaction with Rap1	-	cellular_component ; GO:0005575 | no biological data available
	FBgn0003748	Trehalase		CG9364	neuronal stem cell population maintenance ; GO:0097150 | inferred from mutant phenotype <newline> trehalose metabolic process ; GO:0005991 | inferred from mutant phenotype	-	cellular_component ; GO:0005575 | no biological data available
6-7 d/o adult flies	FBgn0035553	-		CG13722	-	-	-
TAG	FBgn0050081	Ionotropic receptor 51b	Ir51b	CG30081	detection of chemical stimulus ; GO:0009593 | inferred from sequence or structural similarity with Ir92a	-	integral component of membrane ; GO:0016021 | inferred from sequence model
	FBgn0052062	Ataxin-2 binding protein 1	A2bp1	CG32062	nervous system development ; GO:0007399 | inferred from mutant phenotype <newline> imaginal disc-derived wing vein specification ; GO:0007474 | inferred from mutant phenotype <newline> positive regulation of transcription, DNA-templated ; GO:0045893 | inferred from mutant phenotype <newline> oogenesis ; GO:0048477 | inferred from mutant phenotype	-	cytoplasm ; GO:0005737 | inferred from direct assay <newline> nucleus ; GO:0005634 | inferred from direct assay <newline> nucleoplasm ; GO:0005654 | inferred from direct assay
	FBgn0033579	-		CG13229	G-protein coupled receptor signaling pathway ; GO:0007186 | inferred from sequence or structural similarity <newline> G-protein coupled receptor signaling pathway ; GO:0007186 | inferred from electronic annotation with InterPro:IPR000276	-	integral component of membrane ; GO:0016021 | inferred from electronic annotation with InterPro:IPR000276, InterPro:IPR017452 <newline> integral component of membrane ; GO:0016021 | inferred from sequence model <newline> integral component of membrane ; GO:0016021 | inferred from sequence or structural similarity
	FBgn0260642	Antennapedia	Antp	CG1028	specification of segmental identity, antennal segment ; GO:0007383 | inferred from mutant phenotype <newline> midgut development ; GO:0007494 | traceable author statement <newline> regulation of transcription from RNA polymerase II promoter ; GO:0006357 | non-traceable author statement <newline> segment specification ; GO:0007379 | non-traceable author statement <newline> heart development ; GO:0…	-	nucleus ; GO:0005634 | inferred from direct assay <newline> cytoplasm ; GO:0005737 | inferred from direct assay
	FBgn0015524	orthopedia	otp	CG10036	central nervous system development ; GO:0007417 | non-traceable author statement <newline> segment specification ; GO:0007379 | non-traceable author statement <newline> regulation of transcription, DNA-templated ; GO:0006355 | inferred from sequence or structural similarity with EMBL:AY651764 <newline> lateral inhibition ; GO:0046331 | inferred from mutant phenotype	-	-
	FBgn0013467	igloo	igl	CG18285	-	-	membrane ; GO:0016020 | inferred from electronic annotation with InterPro:IPR012105 <newline> cell cortex ; GO:0005938 | inferred from direct assay
	FBgn0259714	Dpr-interacting protein epsilon	Dip-e	CG42368	biological_process ; GO:0008150 | no biological data available	-	integral component of plasma membrane ; GO:0005887 | inferred from sequence model <newline> septate junction ; GO:0005918 | inferred from biological aspect of ancestor with PANTHER:PTN000456925
	FBgn0034763	Ring and YY1 Binding Protein	RYBP	CG12190	developmental programmed cell death ; GO:0010623 | NOT inferred from mutant phenotype <newline> negative regulation of apoptotic process ; GO:0043066 | inferred from mutant phenotype <newline> SCF-dependent proteasomal ubiquitin-dependent protein catabolic process ; GO:0031146 | inferred from genetic interaction with SkpA inferred from genetic interaction with Cul1 inferred from physical interact…	-	nuclear body ; GO:0016604 | inferred from direct assay
	FBgn0040658	-		CG13516	signal transduction ; GO:0007165 | inferred from sequence or structural similarity with HGNC_gene:LITAF; HGNC:16841 <newline> apoptotic process ; GO:0006915 | inferred from sequence or structural similarity with HGNC_gene:CDIP1; HGNC:13234	-	nucleoplasm ; GO:0005654 | inferred from sequence or structural similarity with HGNC:16841 <newline> Golgi apparatus ; GO:0005794 | inferred from sequence or structural similarity with HGNC:16841
	FBgn0264959	Src oncogene at 42A	Src42A	CG44128	axon guidance ; GO:0007411 | inferred from mutant phenotype <newline> cell migration ; GO:0016477 | inferred from mutant phenotype <newline> cell communication ; GO:0007154 | inferred from direct assay <newline> negative regulation of epidermal growth factor receptor signaling pathway ; GO:0042059 | inferred from genetic interaction with Ras85D <newline> transmembrane receptor protein tyrosine ki…	-	adherens junction ; GO:0005912 | inferred from direct assay <newline> cytoplasm ; GO:0005737 | inferred from direct assay <newline> plasma membrane ; GO:0005886 | inferred from direct assay <newline> extrinsic component of cytoplasmic side of plasma membrane ; GO:0031234 | inferred from biological aspect of ancestor with PANTHER:PTN000700357
	FBgn0030706	-		CG8909	BMP signaling pathway ; GO:0030509 | inferred from electronic annotation with InterPro:IPR030799 <newline> organ development ; GO:0048513 | inferred from electronic annotation with InterPro:IPR030799 <newline> regulation of canonical Wnt signaling pathway ; GO:0060828 | inferred from electronic annotation with InterPro:IPR030799	-	axon terminus ; GO:0043679 | inferred from direct assay <newline> synaptic membrane ; GO:0097060 | inferred from sequence or structural similarity with UniProtKB:Q9QYP1
	FBgn0083960	-		CG34124	biological_process ; GO:0008150 | no biological data available	-	cellular_component ; GO:0005575 | no biological data available
	FBgn0052365	-		CG32365	-	-	-
	FBgn0260003	Dystrophin	Dys	CG34157	imaginal disc-derived wing vein morphogenesis ; GO:0008586 | inferred from mutant phenotype <newline> neuromuscular synaptic transmission ; GO:0007274 | inferred from direct assay <newline> regulation of short-term neuronal synaptic plasticity ; GO:0048172 | inferred from direct assay <newline> imaginal disc-derived wing vein specification ; GO:0007474 | inferred from mutant phenotype <newline> e…	-	dystrophin-associated glycoprotein complex ; GO:0016010 | inferred from physical interaction with Dg <newline> cytoskeleton ; GO:0005856 | inferred from direct assay <newline> cytoplasm ; GO:0005737 | inferred from direct assay <newline> dystrophin-associated glycoprotein complex ; GO:0016010 | inferred from sequence or structural similarity with HGNC:12635 inferred from sequence or structural si…
	FBgn0264270	Sex lethal	Sxl	CG43770	negative regulation of mRNA splicing, via spliceosome ; GO:0048025 | traceable author statement <newline> dosage compensation ; GO:0007549 | traceable author statement <newline> regulation of mRNA splicing, via spliceosome ; GO:0048024 | traceable author statement <newline> female germ-line sex determination ; GO:0019099 | traceable author statement <newline> female somatic sex determination ; GO…	-	cytoplasm ; GO:0005737 | inferred from direct assay <newline> protein complex ; GO:0043234 | inferred from physical interaction with snf
	FBgn0064123	stargazin-like protein	stg1	CG33670	regulation of alpha-amino-3-hydroxy-5-methyl-4-isoxazole propionate selective glutamate receptor activity ; GO:2000311 | inferred from direct assay <newline> regulation of synaptic transmission, glutamatergic ; GO:0051966 | inferred from direct assay	-	integral component of membrane ; GO:0016021 | inferred from sequence model <newline> AMPA glutamate receptor complex ; GO:0032281 | inferred from biological aspect of ancestor with PANTHER:PTN000251098
	FBgn0031157	-		CG1503	proteolysis ; GO:0006508 | inferred from electronic annotation with InterPro:IPR003653	-	nucleus ; GO:0005634 | inferred from biological aspect of ancestor with PANTHER:PTN000288424
	FBgn0259173	cornetto	corn	CG42278	positive regulation of exocytosis ; GO:0045921 | inferred from mutant phenotype	-	cell cortex ; GO:0005938 | inferred from direct assay <newline> protein complex ; GO:0043234 | inferred from physical interaction with jar <newline> cytoplasm ; GO:0005737 | inferred from direct assay <newline> apical part of cell ; GO:0045177 | inferred from direct assay
6-7 d/o adult flies	FBgn0259240	-			-	-	-
glucose	FBgn0259246	bruchpilot	brp	CG42344	cytoskeletal matrix organization at active zone ; GO:0048789 | inferred from mutant phenotype <newline> neurotransmitter secretion ; GO:0007269 | inferred from mutant phenotype <newline> regulation of synaptic plasticity ; GO:0048167 | inferred from mutant phenotype <newline> maintenance of presynaptic active zone structure ; GO:0048790 | inferred from mutant phenotype <newline> adult locomotory …	-	cytoskeleton of presynaptic active zone ; GO:0048788 | inferred from direct assay <newline> presynaptic membrane ; GO:0042734 | colocalizes_with inferred from direct assay <newline> neuromuscular junction ; GO:0031594 | inferred from direct assay <newline> presynaptic active zone ; GO:0048786 | inferred from direct assay <newline> presynaptic active zone ; GO:0048786 |
	FBgn0263216	-		CG43386	biological_process ; GO:0008150 | no biological data available	-	cellular_component ; GO:0005575 | no biological data available
	FBgn0004638	downstream of receptor kinase	drk	CG6033	Ras protein signal transduction ; GO:0007265 | inferred from physical interaction with Sos AND inferred from physical interaction with HGNC_gene:EGFR; HGNC:3236; OMIM:131550 AND inferred from sequence or structural similarity with HGNC_gene:GRB2; HGNC:4566; OMIM:108355 <newline> sevenless signaling pathway ; GO:0045500 | inferred from genetic interaction with sev AND inferred from physical intera…	-	plasma membrane ; GO:0005886 | inferred from direct assay <newline> cytoplasm ; GO:0005737 | inferred from direct assay <newline> extrinsic component of cytoplasmic side of plasma membrane ; GO:0031234 | inferred from biological aspect of ancestor with PANTHER:PTN000700357 <newline> nucleoplasm ; GO:0005654 | inferred from direct assay
	FBgn0259173	cornetto	corn	CG42278	positive regulation of exocytosis ; GO:0045921 | inferred from mutant phenotype	-	cell cortex ; GO:0005938 | inferred from direct assay <newline> protein complex ; GO:0043234 | inferred from physical interaction with jar <newline> cytoplasm ; GO:0005737 | inferred from direct assay <newline> apical part of cell ; GO:0045177 | inferred from direct assay
	FBgn0259111	Na[+]-driven anion exchanger 1	Ndae1	CG42253	anion transport ; GO:0006820 | inferred from direct assay <newline> bicarbonate transport ; GO:0015701 | inferred from direct assay <newline> chloride transport ; GO:0006821 | inferred from direct assay <newline> proton transport ; GO:0015992 | inferred from direct assay <newline> sodium ion transport ; GO:0006814 | inferred from direct assay	-	plasma membrane ; GO:0005886 | inferred from direct assay <newline> integral component of plasma membrane ; GO:0005887 | inferred from biological aspect of ancestor with PANTHER:PTN000894242 <newline> integral component of plasma membrane ; GO:0005887 | inferred by curator from GO:0008510
	FBgn0042185	-		CG18769	-	-	uniplex complex ; GO:1990246 | inferred from sequence or structural similarity with UniProtKB:Q8NE86 <newline> mitochondrion ; GO:0005739 | inferred from direct assay
	FBgn0250910	Octopamine beta3 receptor	Octbeta3R	CG42244	G-protein coupled receptor signaling pathway ; GO:0007186 | inferred from sequence or structural similarity with UniProtKB:Q9NJS6 <newline> G-protein coupled receptor signaling pathway ; GO:0007186 | inferred from sequence or structural similarity <newline> positive regulation of adenylate cyclase activity involved in G-protein coupled receptor signaling pathway ; GO:0010579 | inferred from direc…	-	integral component of plasma membrane ; GO:0005887 | inferred from direct assay <newline> integral component of membrane ; GO:0016021 | inferred from sequence or structural similarity
	FBgn0036454	-		CG17839	-	-	nucleus ; GO:0005634 | inferred from direct assay
	FBgn0001085	frizzled	fz	CG17697	establishment or maintenance of cell polarity ; GO:0007163 | inferred from mutant phenotype <newline> imaginal disc-derived wing hair site selection ; GO:0035320 | inferred from mutant phenotype <newline> establishment of ommatidial planar polarity ; GO:0042067 | inferred from mutant phenotype <newline> ommatidial rotation ; GO:0016318 | inferred from mutant phenotype <newline> establishment of p…	-	plasma membrane ; GO:0005886 | inferred from direct assay <newline> integral component of plasma membrane ; GO:0005887 | traceable author statement <newline> integral component of membrane ; GO:0016021 | inferred from sequence or structural similarity <newline> integral component of membrane ; GO:0016021 | non-traceable author statement <newline> cell cortex ; GO:0005938 | inferred from direct as…
6-7 d/o adult flies	FBgn0053196	dumpy	dpy	CG33196	chitin-based embryonic cuticle biosynthetic process ; GO:0008362 | inferred from mutant phenotype <newline> chitin-based cuticle attachment to epithelium ; GO:0040005 | inferred from mutant phenotype <newline> apposition of dorsal and ventral imaginal disc-derived wing surfaces ; GO:0007475 | inferred from mutant phenotype <newline> open tracheal system development ; GO:0007424 | inferred from mu…	-	nucleus ; GO:0005634 | inferred from electronic annotation with InterPro:IPR000967 <newline> extracellular matrix ; GO:0031012 | inferred from sequence model
glycogen	FBgn0002576	lozenge	lz	CG1689	crystal cell differentiation ; GO:0042688 | inferred from mutant phenotype <newline> embryonic crystal cell differentiation ; GO:0035165 | inferred from expression pattern <newline> embryonic hemopoiesis ; GO:0035162 | inferred from mutant phenotype <newline> embryonic crystal cell differentiation ; GO:0035165 | inferred from mutant phenotype <newline> embryonic hemocyte differentiation ; GO:0035…	-	nucleus ; GO:0005634 | inferred by curator from GO:0003677 <newline> nucleus ; GO:0005634 | inferred from direct assay <newline> nucleus ; GO:0005634 | inferred from sequence or structural similarity with run inferred from sequence or structural similarity with HGNC:10471 inferred from sequence or structural similarity with MGI:MGI:99829
	FBgn0029657	-		CG12535	-	-	-
	FBgn0003716	thickveins	tkv	CG14026	neuromuscular synaptic transmission ; GO:0007274 | inferred from mutant phenotype <newline> decapentaplegic signaling pathway ; GO:0008101 | inferred from mutant phenotype inferred from genetic interaction with dpp <newline> dorsal/ventral pattern formation ; GO:0009953 | inferred from mutant phenotype inferred from genetic interaction with dpp <newline> transforming growth factor beta receptor s…	-	receptor complex ; GO:0043235 | inferred from electronic annotation with InterPro:IPR017194 <newline> integral component of membrane ; GO:0016021 | inferred from electronic annotation with InterPro:IPR017194 <newline> plasma membrane ; GO:0005886 | inferred from sequence or structural similarity <newline> cytoneme ; GO:0035230 | colocalizes_with inferred from direct assay <newline> early endosome…
	FBgn0034447	-		CG7744	-	-	-
	FBgn0035610	Leucokinin receptor	Lkr	CG10626	positive regulation of cytosolic calcium ion concentration ; GO:0007204 | inferred from direct assay <newline> G-protein coupled receptor signaling pathway ; GO:0007186 | inferred from sequence or structural similarity <newline> G-protein coupled receptor signaling pathway ; GO:0007186 | inferred from electronic annotation with InterPro:IPR000276, InterPro:IPR000611 <newline> negative regulation …	-	integral component of membrane ; GO:0016021 | inferred from sequence or structural similarity with TkR99D <newline> integral component of membrane ; GO:0016021 | inferred from sequence model <newline> basolateral plasma membrane ; GO:0016323 | inferred from direct assay
	FBgn0265045	Stretchin-Mlck	Strn-Mlck	CG44162	protein phosphorylation ; GO:0006468 | inferred from electronic annotation with InterPro:IPR000719, InterPro:IPR002290, InterPro:IPR008271 <newline> protein phosphorylation ; GO:0006468 | inferred from sequence or structural similarity <newline> protein phosphorylation ; GO:0006468 | non-traceable author statement <newline> regulation of glucose metabolic process ; GO:0010906 | inferred from muta…	-	Z disc ; GO:0030018 | inferred from biological aspect of ancestor with PANTHER:PTN001491415
	FBgn0033657	Silnoon	Sln	CG8271	monocarboxylic acid transport ; GO:0015718 | inferred from direct assay <newline> transmembrane transport ; GO:0055085 | inferred from electronic annotation with InterPro:IPR011701	-	integral component of membrane ; GO:0016021 | inferred from biological aspect of ancestor with PANTHER:PTN000145408 <newline> integral component of plasma membrane ; GO:0005887 | inferred from sequence model <newline> basolateral plasma membrane ; GO:0016323 | inferred from direct assay <newline> apical plasma membrane ; GO:0016324 | inferred from direct assay
	FBgn0031321	tRNA-guanine transglycosylase	Tgt	CG4947	queuosine biosynthetic process ; GO:0008616 | inferred from sequence or structural similarity with InterPro:IPR004803 <newline> tRNA modification ; GO:0006400 | inferred from electronic annotation with InterPro:IPR002616 <newline> queuosine biosynthetic process ; GO:0008616 | inferred from sequence or structural similarity with UniProtKB:Q9JMA2	-	-
	FBgn0052479	Ubiquitin specific protease 10	Usp10	CG32479	positive regulation of Notch signaling pathway ; GO:0045747 | inferred from mutant phenotype <newline> protein deubiquitination ; GO:0016579 | inferred from sequence or structural similarity with HGNC_gene:USP10; HGNC:12608 <newline> ubiquitin-dependent protein catabolic process ; GO:0006511 | inferred from electronic annotation with InterPro:IPR018200 <newline> DNA damage response, signal transd…	-	cytosol ; GO:0005829 | inferred from direct assay
	FBgn0051719	RluA-1	RluA-1	CG31719	riboflavin biosynthetic process ; GO:0009231 | inferred from sequence or structural similarity with SGD_LOCUS:RIB2; SGD:S000005427 <newline> pseudouridine synthesis ; GO:0001522 | inferred from electronic annotation with InterPro:IPR006145, InterPro:IPR006224, InterPro:IPR006225, InterPro:IPR020103	-	-
	FBgn0001075	fat	ft	CG3352	establishment of planar polarity ; GO:0001736 | inferred from mutant phenotype <newline> calcium-dependent cell-cell adhesion via plasma membrane cell adhesion molecules ; GO:0016339 | non-traceable author statement <newline> cell proliferation ; GO:0008283 | inferred from mutant phenotype <newline> cell morphogenesis involved in differentiation ; GO:0000904 | inferred from mutant phenotype <newl…	-	integral component of membrane ; GO:0016021 | traceable author statement <newline> integral component of plasma membrane ; GO:0005887 | inferred from sequence or structural similarity <newline> integral component of plasma membrane ; GO:0005887 | inferred from direct assay <newline> integral component of plasma membrane ; GO:0005887 | non-traceable author statement
	FBgn0024321	NK7.1	NK7.1	CG8524	regulation of transcription, DNA-templated ; GO:0006355 | inferred from sequence or structural similarity with InterPro:IPR001356	-	-
	FBgn0264549	-		CR43928	-	-	-
	FBgn0020617	Retinal Homeobox	Rx	CG10052	regulation of transcription from RNA polymerase II promoter ; GO:0006357 | inferred from sequence or structural similarity with EMBL:AF001911 <newline> brain development ; GO:0007420 | non-traceable author statement <newline> neurogenesis ; GO:0022008 | inferred from mutant phenotype <newline> regulation of glucose metabolic process ; GO:0010906 | inferred from mutant phenotype	-	-
	FBgn0032151	nicotinic Acetylcholine Receptor alpha6	nAChRalpha6	CG4128	response to insecticide ; GO:0017085 | non-traceable author statement <newline> response to insecticide ; GO:0017085 | inferred from mutant phenotype <newline> synaptic transmission, cholinergic ; GO:0007271 | inferred from mutant phenotype <newline> cation transport ; GO:0006812 | inferred from direct assay <newline> muscle cell cellular homeostasis ; GO:0046716 | inferred from mutant phenotype	-	postsynaptic membrane ; GO:0045211 | inferred from electronic annotation with InterPro:IPR002394 <newline> integral component of membrane ; GO:0016021 | inferred from direct assay <newline> acetylcholine-gated channel complex ; GO:0005892 | inferred from physical interaction with nAChRÎ±5, nAChRÎ±7 <newline> acetylcholine-gated channel complex ; GO:0005892 | inferred from direct assay <newline> a…
	FBgn0025390	Mucin related 2B	Mur2B	CG14796	chitin metabolic process ; GO:0006030 | inferred from electronic annotation with InterPro:IPR002557	-	extracellular region ; GO:0005576 | inferred from electronic annotation with InterPro:IPR002557 <newline> extracellular matrix ; GO:0031012 | inferred from sequence model <newline> chorion ; GO:0042600 | inferred from direct assay
	FBgn0264441	-		CR43859	-	-	-
	FBgn0029951	-		CG11369	-	-	-
	FBgn0250908	beat-VII	beat-VII	CG42242	heterophilic cell-cell adhesion via plasma membrane cell adhesion molecules ; GO:0007157 | inferred from sequence or structural similarity with beat-Ic	-	-
	FBgn0010415	Syndecan	Sdc	CG10497	axon guidance ; GO:0007411 | inferred from mutant phenotype <newline> detection of light stimulus involved in visual perception ; GO:0050908 | inferred from mutant phenotype <newline> motor neuron axon guidance ; GO:0008045 | inferred from mutant phenotype <newline> energy homeostasis ; GO:0097009 | inferred from mutant phenotype <newline> regulation of multicellular organismal metabolic process …	-	plasma membrane ; GO:0005886 | inferred from sequence or structural similarity with RGDID:3648 <newline> perivitelline space ; GO:0098595 | inferred from direct assay <newline> synapse ; GO:0045202 | inferred from direct assay <newline> neuromuscular junction ; GO:0031594 | inferred from mutant phenotype <newline> cell surface ; GO:0009986 | inferred from biological aspect of ancestor with PANTHE…
	FBgn0264959	Src oncogene at 42A	Src42A	CG44128	axon guidance ; GO:0007411 | inferred from mutant phenotype <newline> cell migration ; GO:0016477 | inferred from mutant phenotype <newline> cell communication ; GO:0007154 | inferred from direct assay <newline> negative regulation of epidermal growth factor receptor signaling pathway ; GO:0042059 | inferred from genetic interaction with Ras85D <newline> transmembrane receptor protein tyrosine ki…	-	adherens junction ; GO:0005912 | inferred from direct assay <newline> cytoplasm ; GO:0005737 | inferred from direct assay <newline> plasma membrane ; GO:0005886 | inferred from direct assay <newline> extrinsic component of cytoplasmic side of plasma membrane ; GO:0031234 | inferred from biological aspect of ancestor with PANTHER:PTN000700357
	FBgn0264430	-		CR43848	-	-	-
	FBgn0261086	Synaptotagmin 14	Syt14	CG9778	neurotransmitter secretion ; GO:0007269 | inferred from sequence or structural similarity with UniProtKB:P29101 <newline> vesicle-mediated transport ; GO:0016192 | inferred from sequence or structural similarity with UniProtKB:P29101 <newline> neuron projection morphogenesis ; GO:0048812 | inferred from mutant phenotype	-	plasma membrane ; GO:0005886 | inferred from biological aspect of ancestor with PANTHER:PTN000001283 <newline> integral component of membrane ; GO:0016021 | inferred from sequence model
	FBgn0053294	-		CR33294	-	-	-
	FBgn0037215	beta-Mannosidase	beta-Man	CG12582	carbohydrate metabolic process ; GO:0005975 | inferred from electronic annotation with InterPro:IPR006102, InterPro:IPR013781, InterPro:IPR013812	-	-
	FBgn0037218	auxilin	aux	CG1107	protein phosphorylation ; GO:0006468 | non-traceable author statement <newline> synaptic vesicle uncoating ; GO:0016191 | traceable author statement <newline> Notch signaling pathway ; GO:0007219 | inferred from mutant phenotype <newline> compound eye morphogenesis ; GO:0001745 | inferred from mutant phenotype <newline> sperm individualization ; GO:0007291 | inferred from mutant phenotype <newlin…	-	Golgi stack ; GO:0005795 | inferred from direct assay <newline> vesicle ; GO:0031982 | inferred from biological aspect of ancestor with PANTHER:PTN000571055
	FBgn0037223	TweedleU	TwdlU	CR14638	-	-	-
	FBgn0004864	hopscotch	hop	CG1594	eye-antennal disc morphogenesis ; GO:0007455 | inferred from mutant phenotype <newline> cell proliferation ; GO:0008283 | inferred from mutant phenotype <newline> periodic partitioning ; GO:0007365 | inferred from mutant phenotype <newline> JAK-STAT cascade ; GO:0007259 | inferred from genetic interaction with Stat92E AND inferred from sequence or structural similarity <newline> equator specifica…	-	cytoskeleton ; GO:0005856 | inferred from electronic annotation with InterPro:IPR000299 <newline> cytosol ; GO:0005829 | inferred from direct assay <newline> cytoplasmic side of plasma membrane ; GO:0009898 | inferred from direct assay <newline> extrinsic component of cytoplasmic side of plasma membrane ; GO:0031234 | inferred from biological aspect of ancestor with PANTHER:PTN000700357 <newline>…
	FBgn0085399	-		CG34370	biological_process ; GO:0008150 | no biological data available	-	cellular_component ; GO:0005575 | no biological data available
	FBgn0264443	-		CG43861	-	-	-
	FBgn0052547	-		CG32547	G-protein coupled receptor signaling pathway ; GO:0007186 | inferred from sequence or structural similarity <newline> G-protein coupled receptor signaling pathway ; GO:0007186 | inferred from electronic annotation with InterPro:IPR000276 <newline> regulation of glucose metabolic process ; GO:0010906 | inferred from mutant phenotype	-	integral component of membrane ; GO:0016021 | inferred from electronic annotation with InterPro:IPR000276, InterPro:IPR017452 <newline> integral component of membrane ; GO:0016021 | inferred from sequence model
	FBgn0031778	-		CR9162	-	-	-
	FBgn0052407	-		CG32407	-	-	-
	FBgn0032084	-		CG13101	-	-	-
	FBgn0020762	ABC transporter expressed in trachea	Atet	CG2969	neurogenesis ; GO:0022008 | inferred from mutant phenotype	-	integral component of plasma membrane ; GO:0005887 | inferred from direct assay <newline> exocytic vesicle membrane ; GO:0099501 | inferred from direct assay
	FBgn0264815	-	Pde1c	CG44007	cGMP metabolic process ; GO:0046068 | inferred from direct assay <newline> cAMP metabolic process ; GO:0046058 | inferred from direct assay <newline> cyclic nucleotide metabolic process ; GO:0009187 | inferred from sequence or structural similarity with UniProtKB:Q63421 <newline> regulation of proteolysis ; GO:0030162 | inferred from sequence or structural similarity with UniProtKB:P34953 <newlin…	-	extracellular space ; GO:0005615 | inferred from direct assay
	FBgn0000114	arrest	aret	CG31762	spermatid development ; GO:0007286 | inferred from mutant phenotype <newline> negative regulation of oskar mRNA translation ; GO:0007319 | traceable author statement <newline> germarium-derived female germ-line cyst formation ; GO:0030727 | traceable author statement <newline> germ-line stem cell division ; GO:0042078 | non-traceable author statement <newline> mRNA polyadenylation ; GO:0006378 | …	-	nuclear body ; GO:0016604 | inferred from direct assay <newline> nucleus ; GO:0005634 | inferred by curator from GO:0000381 <newline> nucleus ; GO:0005634 | inferred from direct assay <newline> nucleus ; GO:0005634 | inferred from genetic interaction with sbr <newline> cytoplasm ; GO:0005737 | inferred from direct assay <newline> nuclear membrane ; GO:0031965 | inferred from direct assay <newline…
	FBgn0015773	Netrin-A	NetA	CG18657	axon guidance ; GO:0007411 | inferred from sequence or structural similarity <newline> motor neuron axon guidance ; GO:0008045 | inferred from mutant phenotype <newline> axon guidance ; GO:0007411 | non-traceable author statement <newline> dendrite guidance ; GO:0070983 | inferred from genetic interaction with NetB <newline> axon guidance ; GO:0007411 | inferred from genetic interaction with NetB…	-	proteinaceous extracellular matrix ; GO:0005578 | inferred from sequence or structural similarity <newline> axonal growth cone ; GO:0044295 | inferred from mutant phenotype inferred from genetic interaction with UniProtKB:A1Z920,UniProtKB:Q24568 <newline> cytosol ; GO:0005829 | inferred from direct assay
	FBgn0036665	-		CG13024	-	-	-
	FBgn0037203	slimfast	slif	CG11128	lipid metabolic process ; GO:0006629 | inferred from mutant phenotype <newline> amino acid transport ; GO:0006865 | inferred from direct assay <newline> growth ; GO:0040007 | inferred from mutant phenotype <newline> defense response to Gram-negative bacterium ; GO:0050829 | inferred from mutant phenotype <newline> negative regulation of innate immune response ; GO:0045824 | inferred from mutant p…	-	membrane ; GO:0016020 | inferred from electronic annotation with InterPro:IPR002293 <newline> integral component of plasma membrane ; GO:0005887 | inferred by curator from GO:0015174
	FBgn0040765	luna	luna	CG33473	regulation of transcription, DNA-templated ; GO:0006355 | inferred from sequence or structural similarity with HGNC_gene:KLF6; HGNC:2235; OMIM:602053 <newline> regulation of transcription, DNA-templated ; GO:0006355 | non-traceable author statement <newline> mitotic sister chromatid segregation ; GO:0000070 | inferred from mutant phenotype <newline> preblastoderm mitotic cell cycle ; GO:0035185 |…	-	-
	FBgn0032258	-		CG7456	Golgi organization ; GO:0007030 | inferred from sequence or structural similarity with HGNC_gene:COG4; HGNC:18620	-	Golgi transport complex ; GO:0017119 | inferred from direct assay <newline> Golgi transport complex ; GO:0017119 | inferred from sequence or structural similarity with HGNC:18620
	FBgn0265161	-		CR44230	-	-	-
	FBgn0034504	-		CG8929	-	-	-
	FBgn0003435	smooth	sm	CG9218	adult feeding behavior ; GO:0008343 | inferred from mutant phenotype <newline> axon guidance ; GO:0007411 | inferred from mutant phenotype <newline> determination of adult lifespan ; GO:0008340 | inferred from mutant phenotype <newline> mRNA processing ; GO:0006397 | inferred from electronic annotation with InterPro:IPR006536	-	nucleoplasm ; GO:0005654 | inferred from direct assay
	FBgn0004168	5-hydroxytryptamine (serotonin) receptor 1A	5-HT1A	CG16720	adenylate cyclase-inhibiting serotonin receptor signaling pathway ; GO:0007198 | inferred from direct assay <newline> phospholipase C-activating serotonin receptor signaling pathway ; GO:0007208 | inferred from direct assay <newline> adenylate cyclase-inhibiting serotonin receptor signaling pathway ; GO:0007198 | traceable author statement <newline> phospholipase C-activating serotonin receptor s…	-	integral component of membrane ; GO:0016021 | inferred from electronic annotation with InterPro:IPR000276, InterPro:IPR017452 <newline> integral component of membrane ; GO:0016021 | inferred from sequence or structural similarity
	FBgn0263416					-	-
	FBgn0003138					-	-
	FBgn0000015	Abdominal B	Abd-B	CG11648	germ cell migration ; GO:0008354 | inferred from mutant phenotype <newline> gonadal mesoderm development ; GO:0007506 | inferred from mutant phenotype <newline> spiracle morphogenesis, open tracheal system ; GO:0035277 | inferred from mutant phenotype <newline> negative regulation of cardioblast cell fate specification ; GO:0009997 | inferred from mutant phenotype <newline> developmental pigmenta…	-	nucleus ; GO:0005634 | inferred from direct assay
	FBgn0005630					-	-
	FBgn0031683	-		CG4230	-	-	-
	FBgn0031632	-		CG15628	-	-	-
	FBgn0029831	-		CG5966	imaginal disc-derived wing morphogenesis ; GO:0007476 | inferred from mutant phenotype <newline> lipid catabolic process ; GO:0016042 | inferred from sequence or structural similarity with MGD:Lpl; MGI:MGI:96820	-	cellular_component ; GO:0005575 | no biological data available
	FBgn0010226	Glutathione S transferase S1	GstS1	CG8938	response to oxidative stress ; GO:0006979 | non-traceable author statement <newline> glutathione metabolic process ; GO:0006749 | inferred from direct assay	-	cytoplasm ; GO:0005737 | inferred from sequence or structural similarity with RGD:70952
	FBgn0053958	-		CG33958	cGMP biosynthetic process ; GO:0006182 | inferred from electronic annotation with InterPro:IPR011645 <newline> intracellular signal transduction ; GO:0035556 | inferred from electronic annotation with InterPro:IPR001054, InterPro:IPR018297	-	plasma membrane ; GO:0005886 | inferred from biological aspect of ancestor with PANTHER:PTN000228924 <newline> guanylate cyclase complex, soluble ; GO:0008074 | inferred from biological aspect of ancestor with PANTHER:PTN000229249
	FBgn0050432	-		CG30432	biological_process ; GO:0008150 | no biological data available	-	cellular_component ; GO:0005575 | no biological data available
	FBgn0082585	sprite	sprt	CG30023	larval heart development ; GO:0007508 | inferred from mutant phenotype	-	-
	FBgn0052137	-		CG32137	neuron projection morphogenesis ; GO:0048812 | inferred from mutant phenotype	-	-
	FBgn0259170	alpha-Mannosidase class I a	alpha-Man-Ia	CG42275	protein N-linked glycosylation ; GO:0006487 | inferred from sequence or structural similarity with UniProtKB:O60476 <newline> protein N-linked glycosylation ; GO:0006487 | non-traceable author statement <newline> determination of adult lifespan ; GO:0008340 | inferred from mutant phenotype <newline> response to anesthetic ; GO:0072347 | inferred from mutant phenotype <newline> encapsulation of fo…	-	endomembrane system ; GO:0012505 | inferred from direct assay <newline> Golgi membrane ; GO:0000139 | inferred from biological aspect of ancestor with PANTHER:PTN000201534 <newline> endoplasmic reticulum ; GO:0005783 | inferred from biological aspect of ancestor with PANTHER:PTN000201533
	FBgn0035985	Cuticular protein 67B	Cpr67B	CG3672	chitin-based cuticle development ; GO:0040003 | inferred from sequence model	-	extracellular matrix ; GO:0031012 | inferred from sequence model
	FBgn0031118	Rho GTPase activating protein at 19D	RhoGAP19D	CG1412	imaginal disc-derived leg morphogenesis ; GO:0007480 | inferred from mutant phenotype <newline> Rho protein signal transduction ; GO:0007266 | inferred from sequence or structural similarity with SGD_LOCUS:BEM2; SGD:S000000957	-	cellular_component ; GO:0005575 | no biological data available
	FBgn0036260	Rhodopsin 7	Rh7	CG5638	G-protein coupled receptor signaling pathway ; GO:0007186 | inferred from sequence or structural similarity with Rh3 <newline> visual perception ; GO:0007601 | inferred from electronic annotation with InterPro:IPR001760	-	integral component of plasma membrane ; GO:0005887 | inferred from biological aspect of ancestor with PANTHER:PTN001200938 <newline> integral component of membrane ; GO:0016021 | inferred from sequence or structural similarity with Rh3 <newline> neuron projection ; GO:0043005 | inferred from biological aspect of ancestor with PANTHER:PTN001200938
	FBgn0031771	NADH dehydrogenase (ubiquinone) 51 kDa subunit	ND-51	CG9140	mitochondrial electron transport, NADH to ubiquinone ; GO:0006120 | inferred from sequence or structural similarity with UniProtKB:P49821	-	mitochondrial respiratory chain complex I ; GO:0005747 | inferred from sequence or structural similarity with UniProtKB:P49821
	FBgn0010575	scribbler	sbb	CG5580	axon target recognition ; GO:0007412 | inferred from mutant phenotype <newline> axon guidance ; GO:0007411 | inferred from mutant phenotype <newline> larval locomotory behavior ; GO:0008345 | inferred from mutant phenotype <newline> axon guidance ; GO:0007411 | non-traceable author statement <newline> negative regulation of transcription from RNA polymerase II promoter ; GO:0000122 | non-traceabl…	-	-
	FBgn0259240					-	-
	FBgn0264503	-		CG43902	biological_process ; GO:0008150 | no biological data available	-	cellular_component ; GO:0005575 | no biological data available
	FBgn0038197	forkhead box, sub-group O	foxo	CG3143	negative regulation of multicellular organism growth ; GO:0040015 | inferred from mutant phenotype <newline> negative regulation of cell proliferation ; GO:0008285 | inferred from mutant phenotype <newline> negative regulation of cell size ; GO:0045792 | inferred from mutant phenotype <newline> determination of adult lifespan ; GO:0008340 | inferred from mutant phenotype <newline> negative regula…	-	nucleus ; GO:0005634 | inferred by curator from GO:0001077 <newline> cytoplasm ; GO:0005737 | inferred from direct assay <newline> nucleus ; GO:0005634 | inferred from direct assay
	FBgn0030340	-		CG15740	-	-	-
	FBgn0036302	sosondowah	sowah	CG10632	biological_process ; GO:0008150 | no biological data available	-	cellular_component ; GO:0005575 | no biological data available
	FBgn0010194	Wnt oncogene analog 5	Wnt5	CG6407	axon guidance ; GO:0007411 | inferred from genetic interaction with drl AND inferred from mutant phenotype <newline> axon extension ; GO:0048675 | inferred from mutant phenotype <newline> axon guidance ; GO:0007411 | inferred from mutant phenotype <newline> dendrite guidance ; GO:0070983 | inferred from mutant phenotype <newline> salivary gland morphogenesis ; GO:0007435 | inferred from mutant ph…	-	dendrite ; GO:0030425 | inferred from direct assay <newline> extracellular region ; GO:0005576 | inferred from sequence or structural similarity with wg <newline> extracellular space ; GO:0005615 | inferred from biological aspect of ancestor with PANTHER:PTN000246517 <newline> extracellular region ; GO:0005576 | inferred from direct assay
6-7 d/o adult flies	FBgn0035648	-		CG13288	-	-	-
lactate	FBgn0000640	Fat body protein 2	Fbp2	CG3763	oxidation-reduction process ; GO:0055114 | inferred from electronic annotation with InterPro:IPR002424	alcohol dehydrogenase (NAD) activity ; GO:0004022 | inferred from electronic annotation with InterPro:IPR002424, InterPro:IPR002426 <newline> nutrient reservoir activity ; GO:0045735 | non-traceable author statement	-
	FBgn0052698	-		CG32698	sensory perception of pain ; GO:0019233 | inferred from mutant phenotype	-	-
	FBgn0052487	-		CG32487	protein dephosphorylation ; GO:0006470 | inferred from sequence or structural similarity with SGD_LOCUS:PHO13; SGD:S000002395	phosphatase activity ; GO:0016791 | inferred from biological aspect of ancestor with PANTHER:PTN000445775 <newline> alkaline phosphatase activity ; GO:0004035 | inferred from sequence or structural similarity with SGD:S000002395 <newline> phosphoprotein phosphatase activity ; GO:0004721 | inferred from sequence or structural similarity with SGD:S000002395	-
	FBgn0011666	musashi	msi	CG5099	mRNA processing ; GO:0006397 | inferred from sequence or structural similarity with SGD_LOCUS:HRP1; SGD:S000005483 <newline> cell fate determination ; GO:0001709 | traceable author statement <newline> negative regulation of translation ; GO:0017148 | inferred from mutant phenotype <newline> negative regulation of translation ; GO:0017148 | traceable author statement <newline> stem cell population…	RNA binding ; GO:0003723 | inferred from electronic annotation with InterPro:IPR034126 <newline> mRNA binding ; GO:0003729 | inferred from sequence or structural similarity <newline> mRNA binding ; GO:0003729 | traceable author statement <newline> translation repressor activity, nucleic acid binding ; GO:0000900 | traceable author statement <newline> RNA binding ; GO:0003723 | inferred from seque…	-
	FBgn0259221	-		CG42321	phospholipid translocation ; GO:0045332 | inferred from sequence or structural similarity with SGD_LOCUS:DRS2; SGD:S000000024	ATP binding ; GO:0005524 | inferred from electronic annotation with InterPro:IPR006539 <newline> magnesium ion binding ; GO:0000287 | inferred from electronic annotation with InterPro:IPR006539 <newline> phospholipid-translocating ATPase activity ; GO:0004012 | inferred from biological aspect of ancestor with PANTHER:PTN000642368 <newline> phospholipid-translocating ATPase activity ; GO:0004012 |…	-
	FBgn0037422	Osiris 13	Osi13	CG15595	biological_process ; GO:0008150 | no biological data available	molecular_function ; GO:0003674 | no biological data available	-
	FBgn0263395	happyhour	hppy	CG7097	positive regulation of hippo signaling ; GO:0035332 | inferred from genetic interaction with wts <newline> protein phosphorylation ; GO:0006468 | inferred from genetic interaction with Tsc1 <newline> positive regulation of TOR signaling ; GO:0032008 | inferred from genetic interaction with Tsc1 <newline> negative regulation of epidermal growth factor receptor signaling pathway ; GO:0042059 | infe…	ATP binding ; GO:0005524 | inferred from electronic annotation with InterPro:IPR000719, InterPro:IPR002290, InterPro:IPR017441, InterPro:IPR021160 <newline> MAP kinase kinase kinase kinase activity ; GO:0008349 | inferred from biological aspect of ancestor with PANTHER:PTN001220960 <newline> signal transducer, downstream of receptor, with serine/threonine kinase activity ; GO:0004702 | non-tracea…	-
	FBgn0032151	nicotinic Acetylcholine Receptor alpha6	nAChRalpha6	CG4128	response to insecticide ; GO:0017085 | non-traceable author statement <newline> response to insecticide ; GO:0017085 | inferred from mutant phenotype <newline> synaptic transmission, cholinergic ; GO:0007271 | inferred from mutant phenotype <newline> cation transport ; GO:0006812 | inferred from direct assay <newline> muscle cell cellular homeostasis ; GO:0046716 | inferred from mutant phenotype	acetylcholine-gated cation-selective channel activity ; GO:0022848 | contributes_to inferred from direct assay <newline> acetylcholine-gated cation-selective channel activity ; GO:0022848 | inferred from sequence or structural similarity	-
	FBgn0020912	Ptx1	Ptx1	CG1447	dendrite morphogenesis ; GO:0048813 | inferred from mutant phenotype <newline> regulation of transcription from RNA polymerase II promoter ; GO:0006357 | inferred from sequence or structural similarity with MGD:Pitx2; MGI:MGI:109340	transcription factor activity, sequence-specific DNA binding ; GO:0003700 | inferred from sequence or structural similarity with MGI:MGI:109340 <newline> sequence-specific DNA binding ; GO:0043565 | inferred from sequence or structural similarity with MGI:MGI:109340	-
	FBgn0051016	-		CG31016	peptidyl-proline hydroxylation to 4-hydroxy-L-proline ; GO:0018401 | inferred from sequence or structural similarity with MGD:P4ha2; MGI:MGI:894286 <newline> oxidation-reduction process ; GO:0055114 | inferred from electronic annotation with InterPro:IPR005123, InterPro:IPR006620, InterPro:IPR013547 <newline> multicellular organism reproduction ; GO:0032504 | inferred from expression pattern	procollagen-proline 4-dioxygenase activity ; GO:0004656 | inferred from electronic annotation with InterPro:IPR013547 <newline> L-ascorbic acid binding ; GO:0031418 | inferred from electronic annotation with InterPro:IPR006620 <newline> oxidoreductase activity, acting on single donors with incorporation of molecular oxygen, incorporation of two atoms of oxygen ; GO:0016702 | inferred from electro…	-
	FBgn0042180	-		CG18870	-	-	-
	FBgn0027615	-		CG6404	respiratory chain complex IV assembly ; GO:0008535 | inferred from sequence or structural similarity with UniProtKB:Q15070 <newline> protein insertion into membrane ; GO:0051205 | inferred from electronic annotation with InterPro:IPR001708	-	-
	FBgn0264895	Rap GTPase activating protein 1	RapGAP1	CG44086	Ras protein signal transduction ; GO:0007265 | inferred from sequence or structural similarity with HGNC_gene:RAP1GAP; HGNC:9858; OMIM:600278 <newline> inter-male aggressive behavior ; GO:0002121 | inferred from mutant phenotype <newline> negative regulation of small GTPase mediated signal transduction ; GO:0051058 | inferred from direct assay	GTPase activator activity ; GO:0005096 | inferred from direct assay	-
	FBgn0036144	GlcAT-P	GlcAT-P	CG6207	glycoprotein biosynthetic process ; GO:0009101 | non-traceable author statement <newline> glycosphingolipid biosynthetic process ; GO:0006688 | non-traceable author statement <newline> proteoglycan biosynthetic process ; GO:0030166 | non-traceable author statement <newline> peripheral nervous system development ; GO:0007422 | inferred from mutant phenotype	N-acetyllactosamine beta-1,3-glucuronosyltransferase activity ; GO:0046987 | inferred from direct assay <newline> galactosyl beta-1,3 N-acetylgalactosamine beta-1,3-glucuronosyltransferase activity ; GO:0046989 | inferred from direct assay <newline> asioloorosomucoid beta-1,3-glucuronosyltransferase activity ; GO:0046988 | inferred from direct assay <newline> galactosylgalactosylxylosylprotein 3-…	-
	FBgn0260970	Ubr3 ubiquitin ligase	Ubr3	CG42593	negative regulation of apoptotic process ; GO:0043066 | inferred from mutant phenotype <newline> protein ubiquitination ; GO:0016567 | inferred from mutant phenotype	zinc ion binding ; GO:0008270 | inferred from electronic annotation with InterPro:IPR001841, InterPro:IPR003126 <newline> zinc ion binding ; GO:0008270 | inferred from sequence model <newline> ubiquitin protein ligase activity ; GO:0061630 | inferred from direct assay	-
	FBgn0262593	Shaker cognate b	Shab	CG43128	potassium ion transport ; GO:0006813 | non-traceable author statement <newline> potassium ion transport ; GO:0006813 | traceable author statement <newline> regulation of heart contraction ; GO:0008016 | inferred from mutant phenotype <newline> larval locomotory behavior ; GO:0008345 | inferred from mutant phenotype <newline> action potential ; GO:0001508 | inferred from mutant phenotype <newline>…	delayed rectifier potassium channel activity ; GO:0005251 | inferred from direct assay <newline> voltage-gated potassium channel activity ; GO:0005249 | traceable author statement	-
	FBgn0259211	grainy head	grh	CG42311	membrane organization ; GO:0061024 | traceable author statement <newline> plasma membrane organization ; GO:0007009 | inferred from mutant phenotype <newline> regulation of cell shape ; GO:0008360 | inferred from mutant phenotype <newline> regulation of tube length, open tracheal system ; GO:0035159 | inferred from mutant phenotype <newline> tracheal outgrowth, open tracheal system ; GO:0007426 |…	transcription factor activity, sequence-specific DNA binding ; GO:0003700 | inferred from direct assay <newline> sequence-specific DNA binding ; GO:0043565 | inferred from direct assay <newline> DNA binding ; GO:0003677 | inferred from direct assay <newline> protein homodimerization activity ; GO:0042803 | inferred from physical interaction with grh	-
	FBgn0046704	Liprin-alpha	Liprin-alpha	CG11199	photoreceptor cell morphogenesis ; GO:0008594 | inferred from mutant phenotype <newline> synapse assembly ; GO:0007416 | inferred from mutant phenotype <newline> anterograde synaptic vesicle transport ; GO:0048490 | inferred from mutant phenotype <newline> axon target recognition ; GO:0007412 | inferred from mutant phenotype <newline> retinal ganglion cell axon guidance ; GO:0031290 | inferred fr…	protein binding ; GO:0005515 | inferred from physical interaction with Liprin-Î³ inferred from physical interaction with Liprin-Î²	-
	FBgn0264294	Cytochrome b5	Cyt-b5	CG2140	instar larval development ; GO:0002168 | inferred from mutant phenotype <newline> regulation of cell cycle ; GO:0051726 | inferred from mutant phenotype <newline> regulation of hemocyte proliferation ; GO:0035206 | inferred from mutant phenotype <newline> regulation of hemocyte differentiation ; GO:0045610 | inferred from mutant phenotype	heme binding ; GO:0020037 | inferred from electronic annotation with InterPro:IPR018506	-
[truncated: 21 more rows]

[truncated: 3 more sheets: (J) GWAS.diet-shift.top, (K) GWAS.diet-shift.genes, (L) GWAS Comparison]
